# Supplementary material for: Explosive Tandem and Segmental Duplications of Multigenic Families in Eucalyptus grandis
Source: Genome Biol Evol. 2015 Mar 13;7(4):1068–81. doi: 10.1093/gbe/evv048 (PMC4419795; doi:10.1093/gbe/evv048)
Supplement: Supplementary Data [file supp_evv048_Supplementary_Files_S2_Tables_S1-S7_GBE.xls]

## Sheet: Table List
Supplementary_Files_S2_Tables S1-S7
Table S1	List of AP2 genes in E. grandis.
Table S2	List of auxin transporters: PIN and AUX/LAX genes in E. grandis.
Table S3	List of DNAj genes in E. grandis.
Table S4	List of GRAS genes in E. grandis.
Table S5	List of LEA genes in E. grandis.
Table S6	List of APx and CIII Prx genes (Non Animal peroxidase) in E. grandis.
Table S7	The RNA-seq data of the mutigenic families in E. grandis.

## Sheet: Table S1
Supporting Information Table S1: List of AP2 genes in E. grandis.
The new proposed nomenclature, sub-class memberships, CBF name, old and new Phytozome nomenclatures, scaffold localization (start and stop codons), scaffold, intron number, quality of the annotation and EST number from NCBI, mapped RNAseq (SRR1230929, SRR1015902) and caluclated FPKM are displayed. Ok: the sequence is correctly annotated; Bad prediction: the sequence is badly predicted; Partial 3’…
Gene Name	New Nomination 18/11/12	New Nomination 25/09/12	New Nomination 23/08/12	New Nomination	Sub-class	CBF name	Old Phytozome name	New Phytozome name	Localization	Scaffold	Intron number	Annotation	No. of ESTs	No. of reads	FPKM
EgrAP2-01	EgrAP2-01	EgrAP2-01	EgrAP2-01	EgrAP2-01			Egrandis_v1_0.025322m	Eucgr.A01182.1	18327857..18330514	1	9	Bad prediction (Partial 3')	0	2	8.32032
EgrAP2-02	EgrAP2-02	EgrAP2-02	EgrAP2-02	EgrAP2-02			Egrandis_v1_0.004950m	Eucgr.B01460.1	23959204..23962641	2	8	Bad prediction (Exon missing)	0
EgrAP2-03	EgrAP2-03	EgrAP2-03	EgrAP2-03	EgrAP2-03			Egrandis_v1_0.012016m	Eucgr.B02453.1	46667137..46670344	2	9	Ok	0	385	1605.15
EgrAP2-04	EgrAP2-04	EgrAP2-04	EgrAP2-04	EgrAP2-04			Egrandis_v1_0.050917m	Eucgr.B03412.1	58906723..58908760	2	6	Ok	0
EgrAP2-05	EgrAP2-05	EgrAP2-05	EgrAP2-05	EgrAP2-05			Egrandis_v1_0.042166m	Eucgr.C00238.1	4981692..4984577	3	9	Bad prediction (Exon missing)	0
EgrAP2-06	EgrAP2-06	EgrAP2-06	EgrAP2-06	EgrAP2-06			Egrandis_v1_0.008536m	Eucgr.C02333.1	43512245..43515307	3	8	Bad prediction (Exon missing)	0	4	14.1754
EgrAP2-07	EgrAP2-07	EgrAP2-07	EgrAP2-07	EgrAP2-07			Egrandis_v1_0.049039m	Eucgr.C02519.1	48063883..48065768	3	7	Removed	0
EgrAP2-08	EgrAP2-08	EgrAP2-08	EgrAP2-08	EgrAP2-08			Egrandis_v1_0.045511m	Eucgr.C02520.1	48072094..48074796	3	5	Ok	0
EgrAP2-09	EgrAP2-09	EgrAP2-09	new	new			nd	nd	3509070..3509792	5	1	No annotation	0
EgrAP2-10	EgrAP2-10	EgrAP2-10	EgrAP2-09	EgrAP2-09			Egrandis_v1_0.008385m	Eucgr.F00098.1	1874570..1877293	6	8	Ok	0	71	251.148
EgrAP2-11	EgrAP2-11	EgrAP2-11	EgrAP2-10	EgrAP2-10			Egrandis_v1_0.005293m	Eucgr.F02223.1	30145920..30149339	6	9	Ok	0	76	219.365
EgrAP2-12	EgrAP2-12	EgrAP2-12	EgrAP2-11	EgrAP2-11			Egrandis_v1_0.017864m	Eucgr.F03987.1	48122085..48125896	6	5	Bad prediction (Exon missing)	0	1	5.46764
EgrAP2-13	EgrAP2-13	EgrAP2-13	EgrAP2-12	EgrAP2-12			Egrandis_v1_0.006443m	Eucgr.F04421.1	53193313..53197116	6	9	Ok	0
EgrAP2-14	EgrAP2-14	EgrAP2-14	EgrAP2-13	EgrAP2-13			Egrandis_v1_0.011721m	Eucgr.H02335.1	31368271..31371124	8	8	Ok	0	128	526.775
EgrAP2-15	EgrAP2-15	EgrAP2-15	EgrAP2-14	EgrAP2-14			Egrandis_v1_0.039221m	Eucgr.I00564.1	11600673..11605220	9	9	Bad prediction (Exon missing)	0	2	7.54901
EgrAP2-16	EgrAP2-16	EgrAP2-16	EgrAP2-15	EgrAP2-15			Egrandis_v1_0.007978m	Eucgr.I00892.1	18319013..18322320	9	9	Ok	0	90	310.886
EgrAP2-17	EgrAP2-17	EgrAP2-17	EgrAP2-16	EgrAP2-16			Egrandis_v1_0.039369m	Eucgr.I01921.1	29141662..29143666	9	7	Ok	0	1	4.74857
EgrAP2-18	EgrAP2-18	EgrAP2-18	EgrAP2-17	EgrAP2-17			Egrandis_v1_0.014231m	Eucgr.J00316.1	3179352..3183688	10	6	Bad prediction (Exon missing)	0
EgrAP2-19	EgrAP2-19	EgrAP2-19	EgrAP2-18	EgrAP2-18			Egrandis_v1_0.054287m	Eucgr.J00792.1	8408831..8411806	10	8	Bad prediction (Exon missing)	0
EgrAP2-20	EgrAP2-20	EgrAP2-20	EgrAP2-19	EgrAP2-19			Egrandis_v1_0.010819m	Eucgr.J02113.1	27123919..27127106	10	9	Ok	0	1597	6314.33
EgrAP2-21	EgrAP2-21	EgrAP2-21	EgrAP2-20	EgrAP2-20			Egrandis_v1_0.053635m	Eucgr.J02131.1	27270076..27271944	10	6	Ok	0	19	93.2303
EgrDREB-01	EgrDREB-01	EgrDREB-01	new		A4		Egrandis_v1_0.031215m	Eucgr.A01537.1	24002524..24003087	1	0	Bad prediction (5’ Partial)	0	1	10.1791
EgrDREB-02	EgrDREB-02	EgrDREB-02	EgrDREB-01	EgrDREB-01	A2	DREB2-01	Egrandis_v1_0.021692m	Eucgr.A02390.1	34657029..34657901	1	0	Ok	0	2	13.1524
EgrDREB-03	EgrDREB-03	EgrDREB-03	EgrDREB-02	EgrDREB-02	A4		Egrandis_v1_0.024019m	Eucgr.A02817.1	38645758..38646519	1	0	Ok	1	1	7.53415
EgrDREB-04	EgrDREB-04	EgrDREB-04	EgrDREB-03	EgrDREB-03	A1	EgrCBF1	Egrandis_v1_0.025448m	Eucgr.A02818.1	38661144..38661833	1	0	Ok	7	2	16.6406
EgrDREB-05	EgrDREB-05	EgrDREB-05	EgrDREB-04	EgrDREB-04	A1	EgrCBF2	Egrandis_v1_0.044344m	Eucgr.A02820.1	38683953..38684543	1	0	Ok	0
EgrDREB-06	EgrDREB-06	EgrDREB-06	EgrDREB-05	EgrDREB-05	A1	EgrCBF3	Egrandis_v1_0.042687m	Eucgr.A02821.1	38689094..38689595	1	0	Bad prediction (5’ Partial + sequencing error)	0
EgrDREB-07	EgrDREB-07	EgrDREB-07	EgrDREB-06	EgrDREB-06	A1	EgrCBF4	Egrandis_v1_0.025684m	Eucgr.A02822.1	38695421..38695993	1	0	Bad prediction	0
EgrDREB-08	EgrDREB-08	EgrDREB-08	EgrDREB-07	EgrDREB-07	A1	EgrCBF5	Egrandis_v1_0.048068m	Eucgr.A02823.1	38698022..38698666	1	0	Bad prediction	0
EgrDREB-09	EgrDREB-09	EgrDREB-09	EgrDREB-08	EgrDREB-08	A1	EgrCBF6	Egrandis_v1_0.051954m	Eucgr.A02824.1	38703149..38703811	1	0	Bad prediction (3’ Partial)	0
EgrDREB-10	EgrDREB-10	EgrDREB-10	EgrDREB-09	EgrDREB-09	A1	EgrCBF7	Egrandis_v1_0.050421m	Eucgr.A02825.1	38707931..38708605	1	0	Bad prediction (5’ Partial)	0
EgrDREB-11	EgrDREB-11	EgrDREB-11	EgrDREB-10	EgrDREB-10	A1	EgrCBF8	Egrandis_v1_0.042378m	Eucgr.A02826.1	38716577..38717239	1	0	Bad prediction (3’ Partial)	0
EgrDREB-12	EgrDREB-12	EgrDREB-12	EgrDREB-11	EgrDREB-11	A1	EgrCBF9	Egrandis_v1_0.045584m	Eucgr.A02827.1	38721707..38722381	1	0	Bad prediction (5’ Partial)	0
EgrDREB-13	EgrDREB-13	EgrDREB-13	EgrDREB-12	EgrDREB-12	A1	EgrCBF10	Egrandis_v1_0.026041m	Eucgr.A02830.1	38740722..38741384	1	0	Ok	0
EgrDREB-14	EgrDREB-14	EgrDREB-14	EgrDREB-13	EgrDREB-13	A1	EgrCBF11	Egrandis_v1_0.053880m	Eucgr.A02831.1	38756517..38757191	1	0	Bad prediction (5’ Partial)	0
EgrDREB-15	EgrDREB-15	EgrDREB-15	EgrDREB-14	EgrDREB-14	A1	EgrCBF12	Egrandis_v1_0.040541m	Eucgr.A02832.1	38761183..38761845	1	0	Bad prediction (5’ Partial)	0
EgrDREB-16	EgrDREB-16	EgrDREB-16	EgrDREB-15	EgrDREB-15	A1	EgrCBF13	Egrandis_v1_0.028907m	Eucgr.A02833.1	38766700..38767468	1	0	Bad prediction	0
EgrDREB-17	EgrDREB-17	EgrDREB-17	EgrDREB-16	EgrDREB-16	A1	EgrCBF14	Egrandis_v1_0.025814m	Eucgr.A02834.1	38777037..38777711	1	0	Ok	0
EgrDREB-18	EgrDREB-18	EgrDREB-18	EgrDREB-17	EgrDREB-17	A2	DREB2-02	Egrandis_v1_0.051078m	Eucgr.B02161.1	42814072..42814785	2	0	Removed	0
EgrDREB-19 [P]	EgrDREB-19	EgrDREB-19 [P]	new pseudo	new pseudo	A2	DREB2-03	Egrandis_v1_0.014873m	Eucgr.B03724.1	61583661..61584038	2	0	Bad prediction + sequencing error	1	10	149.506
EgrDREB-20	EgrDREB-20	EgrDREB-20	EgrDREB-18	EgrDREB-18	A4		Egrandis_v1_0.024797m	Eucgr.C00546.1	9732214..9732933	3	0	Ok	0	1	7.97364
EgrDREB-21	EgrDREB-21	EgrDREB-21	EgrDREB-19	EgrDREB-19	A4		Egrandis_v1_0.029313m	Eucgr.C00590.1	11211766..11212485	3	0	5’ partial	0	10	79.7364
EgrDREB-22 [P]	EgrDREB-22 [P]	EgrDREB-22 [P]	pseudo		A5		nd	nd	12861672..12986569	3	0	No annotation	0
EgrDREB-23	EgrDREB-23	EgrDREB-23	EgrDREB-20	EgrDREB-20	A5		Egrandis_v1_0.024729m	Eucgr.C00780.1	12995821..12996543	3	0	Ok	0
EgrDREB-24	EgrDREB-24	EgrDREB-24	EgrDREB-21	EgrDREB-21	A5		Egrandis_v1_0.028677m	Eucgr.C00781.1	12997434..12997967	3	0	Ok	0
EgrDREB-25	EgrDREB-25	EgrDREB-25	new	new	A4		nd	nd	16042747..16043586	3	1	No annotation	0
EgrDREB-26	EgrDREB-26	EgrDREB-26	EgrDREB-22	EgrDREB-22	A4		Egrandis_v1_0.023726m	Eucgr.C02928.1	54970759..54971677	3	1	Ok	0	1	7.3887
EgrDREB-27	EgrDREB-27	EgrDREB-27	EgrDREB-23	EgrDREB-23	A5		Egrandis_v1_0.026845m	Eucgr.C03175.1	60262835..60263458	3	0	Ok	0
EgrDREB-28	EgrDREB-28	EgrDREB-28	EgrDREB-24	EgrDREB-24	A5		Egrandis_v1_0.027893m	Eucgr.C03297.1	62492800..62493426	3	0	Bad prediction	0
EgrDREB-29 [P]	EgrDREB-29 [P]	EgrDREB-29 [P]	Pseudo	pseudo	A5		nd	nd	62496239.62496838	3	0	No annotation	1
EgrDREB-30	EgrDREB-30	EgrDREB-30	EgrDREB-25	EgrDREB-25	A4		Egrandis_v1_0.025181m	Eucgr.C03785.1	71249324..71250025	3	0	Ok	0	1	8.17809
EgrDREB-31	EgrDREB-31	EgrDREB-31	EgrDREB-26	EgrDREB-26	A6		Egrandis_v1_0.041217m	Eucgr.D01731.1	31330435..31331340	4	0	Ok	0	2	12.6733
EgrDREB-32	EgrDREB-32	EgrDREB-32	EgrDREB-27	EgrDREB-27	A4		Egrandis_v1_0.023349m	Eucgr.D01924.1	33211928..33212722	4	0	Ok	0
EgrDREB-33	EgrDREB-33	EgrDREB-33	EgrDREB-28	EgrDREB-28	A1	EgrCBF15	Egrandis_v1_0.024787m	Eucgr.D01925.1	33231380..33232102	4	0	Ok	2
EgrDREB-34	EgrDREB-34	EgrDREB-34	EgrDREB-29	EgrDREB-29	A4		Egrandis_v1_0.037887m	Eucgr.D02102.1	35124249..35124926	4	0	Ok	0	1	8.46758
EgrDREB-35	EgrDREB-35	EgrDREB-35	EgrDREB-30	EgrDREB-30	A4		Egrandis_v1_0.040558m	Eucgr.E00046.1	449330..449875	5	0	Removed	0
EgrDREB-36	EgrDREB-36	EgrDREB-36	EgrDREB-31	EgrDREB-31	A1	EgrCBF16	Egrandis_v1_0.021707m	Eucgr.E00529.1	5019457..5020326	5	0	Ok	0
EgrDREB-37	EgrDREB-37	EgrDREB-37	EgrDREB-32	EgrDREB-32	A1	EgrCBF17	Egrandis_v1_0.045089m	Eucgr.E00530.1	5046264..5047124	5	0	Removed	0
EgrDREB-38	EgrDREB-38	EgrDREB-38	EgrDREB-33	EgrDREB-33	A6		Egrandis_v1_0.019614m	Eucgr.E00857.1	9010804..9011772	5	0	Ok	0
EgrDREB-39	EgrDREB-39	EgrDREB-39	EgrDREB-34	EgrDREB-34	A4		Egrandis_v1_0.050093m	Eucgr.E01593.1	19357525..19358394	5	0	Ok	0	12	79.1865
EgrDREB-40	EgrDREB-40	EgrDREB-40	EgrDREB-35	EgrDREB-35	A5		Egrandis_v1_0.029340m	Eucgr.F00192.1	2935908..2936408	6	0	Ok	1	24	275.019
EgrDREB-41	EgrDREB-41	EgrDREB-41	EgrDREB-36	EgrDREB-36	A6		Egrandis_v1_0.017137m	Eucgr.F00497.1	6306729..6307814	6	0	Ok	1	34	179.737
EgrDREB-42	EgrDREB-42	EgrDREB-42	EgrDREB-37	EgrDREB-37	A2	DREB2-04	Egrandis_v1_0.050374m	Eucgr.F01607.1	20368999..20369706	6	0	Bad prediction (3’ Partial)	0
EgrDREB-43	EgrDREB-43	EgrDREB-43	EgrDREB-38	EgrDREB-38	A5		Egrandis_v1_0.041817m	Eucgr.F02317.1	31616037..31616507	6	0	Ok	1
EgrDREB-44	EgrDREB-44	EgrDREB-44	EgrDREB-39	EgrDREB-39	A5		Egrandis_v1_0.050025m	Eucgr.F02319.1	31636048..31636491	6	0	Ok	1
EgrDREB-45	EgrDREB-45	EgrDREB-45	EgrDREB-40	EgrDREB-40	A6		Egrandis_v1_0.018748m	Eucgr.F02440.1	34000315..34001322	6	0	Ok	1	2023	11521.9
EgrDREB-46	EgrDREB-46	EgrDREB-46	EgrDREB-41	EgrDREB-41	A5		Egrandis_v1_0.029984m	Eucgr.F02967.1	39331097..39331564	6	0	Ok	0
EgrDREB-47	EgrDREB-47	EgrDREB-47	EgrDREB-42	EgrDREB-42	A4		Egrandis_v1_0.050609m	Eucgr.F02974.1	39373057..39373593	6	0	Ok	0
EgrDREB-48	EgrDREB-48	EgrDREB-48	EgrDREB-43	EgrDREB-43	A4		Egrandis_v1_0.042888m	Eucgr.F02975.1	39387000..39387563	6	0	Bad prediction (3’ Partial)	0
EgrDREB-49	EgrDREB-49	EgrDREB-49	EgrDREB-44	EgrDREB-44	A5		Egrandis_v1_0.053262m	Eucgr.F02976.1	39393340..39393906	6	0	Ok	0
EgrDREB-50	EgrDREB-50	EgrDREB-50	EgrDREB-45	EgrDREB-45	A4		Egrandis_v1_0.022607m	Eucgr.F03062.1	40049653..40050483	6	0	Ok	0	7	48.36
EgrDREB-51	EgrDREB-51	EgrDREB-51	EgrDREB-46	EgrDREB-46	A5		Egrandis_v1_0.023644m	Eucgr.F03772.1	45911857..45912636	6	0	Ok	0
EgrDREB-52	EgrDREB-52	EgrDREB-52	EgrDREB-47	EgrDREB-47	A5		Egrandis_v1_0.027741m	Eucgr.F04365.1	52539448..52540101	6	0	Bad prediction (5’ Partial)	0	1	8.77832
EgrDREB-53	EgrDREB-53	EgrDREB-53	EgrDREB-48	EgrDREB-48	A2	DREB2-05	Egrandis_v1_0.024022m	Eucgr.G03094.1	49491517..49492311	7	0	Bad prediction	1	117	844.905
EgrDREB-54	EgrDREB-54	EgrDREB-54	EgrDREB-49	EgrDREB-49	A5		Egrandis_v1_0.029951m	Eucgr.H02094.1	27302029..27302499	8	0	Ok	0	37	450.993
EgrDREB-55	EgrDREB-55	EgrDREB-55	EgrDREB-50	EgrDREB-50	A6		Egrandis_v1_0.014114m	Eucgr.H02782.1	39949478..39950725	8	0	Ok	0	14	64.4025
EgrDREB-56	EgrDREB-56	EgrDREB-56	EgrDREB-51	EgrDREB-51	A6		Egrandis_v1_0.049649m	Eucgr.I00422	8173138..8174187	9	0	Ok	0	503	2750.22
EgrDREB-57 [P]	EgrDREB-57 [P]	EgrDREB-57 [P]	new pseudo	new	A5		nd	nd	18261224..18261586	9	0	No annotation	0	23	363.756
EgrDREB-58	EgrDREB-58	EgrDREB-58	EgrDREB-52	EgrDREB-52	A3		Egrandis_v1_0.047916m	Eucgr.J00187.1	1949518..1950829	10	2	Removed	0	2	9.81371
EgrDREB-59	EgrDREB-59	EgrDREB-59	EgrDREB-53	EgrDREB-53	A4		Egrandis_v1_0.051885m	Eucgr.K00217.1	2651313..2652050	11	0	Removed	0
EgrDREB-60	EgrDREB-60	EgrDREB-60	EgrDREB-54	EgrDREB-54	A4		Egrandis_v1_0.055153m	Eucgr.K00220.1	2742301..2742825	11	0	Bad prediction (5’ Partial)	0
EgrDREB-61	EgrDREB-61	EgrDREB-61	EgrDREB-55	EgrDREB-55	A6		Egrandis_v1_0.011144m	Eucgr.K00961.1	11655257..11656687	11	0	Ok	0	17	68.2022
EgrDREB-62	EgrDREB-62	EgrDREB-62	EgrDREB-56	EgrDREB-56	A4		Egrandis_v1_0.048153m	Eucgr.K02069.1	27110275..27110820	11	0	Bad prediction	0
EgrDREB-63	EgrDREB-63	EgrDREB-63	EgrDREB-57	EgrDREB-57	A4		Egrandis_v1_0.048281m	Eucgr.K02071.1	27183013..27183702	11	0	Bad prediction	0
EgrDREB-64	EgrDREB-64	EgrDREB-64	EgrDREB-58		A2	DREB2-06	Egrandis_v1_0.049567m	Eucgr.K02952.1	37622356..37623026	11	1	Ok	0
EgrERF-001	EgrERF-001	EgrERF-001	EgrERF-001	EgrERF-001	B1		Egrandis_v1_0.052356m	Eucgr.A01091.1	16598553..16599230	1	0	Ok	0	120	1016.11
EgrERF-002	EgrERF-002	EgrERF-002	EgrERF-002	EgrERF-002	B6		Egrandis_v1_0.039599m	Eucgr.A02109.1	31807050..31807937	1	0	Ok	0
EgrERF-003	EgrERF-003	EgrERF-003	EgrERF-003	EgrERF-003	B3		Egrandis_v1_0.013549m	Eucgr.A02341.1	34195357..34199128	1	8	Ok	0	769	3454.5
EgrERF-004	EgrERF-004	EgrERF-004	EgrERF-004	EgrERF-004	B5		Egrandis_v1_0.017345m	Eucgr.A02669.1	37291594..37292670	1	0	Ok	0	38	202.562
EgrERF-005	EgrERF-005	EgrERF-005	EgrERF-005	EgrERF-005	B3		Egrandis_v1_0.045365m	Eucgr.A02924.1	39680687..39681532	1	0	Ok	1
EgrERF-006	EgrERF-006	EgrERF-006	EgrERF-006	EgrERF-006	B6		Egrandis_v1_0.026873m	Eucgr.B00666.1	8432684..8433430	2	0	Bad prediction (Exon missing)	0
EgrERF-007	EgrERF-007	EgrERF-007	EgrERF-007	EgrERF-007	B6		Egrandis_v1_0.018567m	Eucgr.B00720.1	8975856..8976872	2	0	Ok	0	83	468.54
EgrERF-008	EgrERF-008	EgrERF-008	EgrERF-008	EgrERF-008	B3		Egrandis_v1_0.044458m	Eucgr.B01537.1	25639355..25639801	2	0	Ok	0
EgrERF-009 [P]	EgrERF-009 [P]	EgrERF-009 [P]	EgrERF-009 [P]	EgrERF-009 [P]	B3		Egrandis_v1_0.054396m	Eucgr.B01538.1	25641315..25641177	2	nd	Removed	0
EgrERF-010	EgrERF-010	EgrERF-010	EgrERF-010	EgrERF-010	B3		Egrandis_v1_0.040030m	Eucgr.B01539.1	25654429..25654929	2	0	Removed	0
EgrERF-011	EgrERF-011	EgrERF-011	EgrERF-011	EgrERF-011	B3		Egrandis_v1_0.038908m	Eucgr.B01540.1	25667405..25667890	2	0	Removed	0
EgrERF-012	EgrERF-012	EgrERF-012	EgrERF-012	EgrERF-012	B3		Egrandis_v1_0.049829m	Eucgr.B01541.1	25676489..25676974	2	0	Bad prediction (5’ Partial)	0
EgrERF-013	EgrERF-013	EgrERF-013	EgrERF-013	EgrERF-013	B3		Egrandis_v1_0.053506m	Eucgr.B01542.1	25688512..25688994	2	1	Bad prediction (5’ Partial)	0
EgrERF-014	EgrERF-014	EgrERF-014	EgrERF-014	EgrERF-014	B3		Egrandis_v1_0.042158m	Eucgr.B01544.1	25737023..25737709	2	0	Removed	0
EgrERF-015	EgrERF-015	EgrERF-015	EgrERF-015	EgrERF-016	B1		Egrandis_v1_0.055070m	Eucgr.B03281.1	57719205..57720428	2	0	Removed	0
EgrERF-016	EgrERF-016	EgrERF-016	EgrERF-016	EgrERF-017	B4		Egrandis_v1_0.024837m	Eucgr.B03559.1	60204008..60206584	2	1	Ok	0	10	79.7364
EgrERF-017	EgrERF-017	EgrERF-017	EgrERF-017	EgrERF-018	B1		Egrandis_v1_0.041191m	Eucgr.B03565.1	60250395..60251294	2	0	Ok	0
EgrERF-018	EgrERF-018	EgrERF-018	EgrERF-018	EgrERF-019	B6		Egrandis_v1_0.021710m	Eucgr.B03605.1	60524172..60525041	2	0	Ok	0
EgrERF-019	EgrERF-019	EgrERF-019	EgrERF-019	EgrERF-020	B6		Egrandis_v1_0.025520m	Eucgr.C01178.1	18251959..18252990	3	1	Ok	0	1	8.35666
EgrERF-020	EgrERF-020	EgrERF-020	EgrERF-020	EgrERF-021	B6		Egrandis_v1_0.028133m	Eucgr.C02719.1	52221167..52221812	3	1	Ok	2	360	3684.08
EgrERF-021	EgrERF-021	EgrERF-021	EgrERF-021	EgrERF-022	B6		Egrandis_v1_0.026700m	Eucgr.C04221.1	77338705..77339426	3	1	Ok	3	6	54.6764
EgrERF-022	EgrERF-022	EgrERF-022	EgrERF-022	EgrERF-023	B5		Egrandis_v1_0.047890m	Eucgr.D01775.1	31731790..31732749	4	0	Ok	0	2	11.9605
EgrERF-023	EgrERF-023	EgrERF-023	EgrERF-023	EgrERF-024	B3		Egrandis_v1_0.054175m	Eucgr.D02111.1	35241210..35242256	4	0	Bad prediction (5’ Partial)	0
EgrERF-024	EgrERF-024	EgrERF-024	EgrERF-024	EgrERF-025	B6		Egrandis_v1_0.040767m	Eucgr.D02238.1	36504755..36505684	4	0	Removed	0
EgrERF-025	EgrERF-025	EgrERF-025	EgrERF-025	EgrERF-026	B5		Egrandis_v1_0.042138m	Eucgr.D02344.1	37316881..37317846	4	0	Ok	0	2	9.59235
EgrERF-026	EgrERF-026	EgrERF-026	EgrERF-026	EgrERF-new	B3		nd	nd	3525137..3525622	5	0	No annotation	0	9	106.315
EgrERF-027	EgrERF-027	EgrERF-027	EgrERF-027	EgrERF-new	B3		nd	nd	3532559..3533953	5	1	No annotation	0	18	164.814
EgrERF-028	EgrERF-028	EgrERF-028	EgrERF-028	EgrERF-027	B3		Egrandis_v1_0.045634m	Eucgr.E00377.1	3561949..3562935	5	0	Ok	2
EgrERF-029	EgrERF-029	EgrERF-029	EgrERF-029	EgrERF-028	B3		Egrandis_v1_0.019065m	Eucgr.E00378.1	3567402..3568394	5	0	Ok	0
EgrERF-030	EgrERF-030	EgrERF-030	EgrERF-030	EgrERF-029	B5		Egrandis_v1_0.019390m	Eucgr.E00834.1	8812221..8813198	5	0	Ok	0	5	29.3508
EgrERF-031	EgrERF-031	EgrERF-031	EgrERF-031	EgrERF-030	B3		Egrandis_v1_0.042412m	Eucgr.E01552.1	18815694..18816660	5	2	Removed	0
EgrERF-032	EgrERF-032	EgrERF-032	EgrERF-032	EgrERF-031	B3		Egrandis_v1_0.048717m	Eucgr.E01554.1	18818941..18819489	5	0	Ok	0
EgrERF-033	EgrERF-033	EgrERF-033	EgrERF-033	EgrERF-032	B3		Egrandis_v1_0.042313m	Eucgr.E01555.1	18825475..18826061	5	0	Removed	0
EgrERF-034	EgrERF-034	EgrERF-034	EgrERF-034	EgrERF-033	B3		Egrandis_v1_0.046701m	Eucgr.E01556.1	18836113..18836823	5	0	Removed	0
EgrERF-035	EgrERF-035	EgrERF-035	EgrERF-035	EgrERF-034	B3		Egrandis_v1_0.038821m	Eucgr.E01557.1	18870857..18871552	5	0	Removed	0
EgrERF-036	EgrERF-036	EgrERF-036	EgrERF-036	EgrERF-035	B3		Egrandis_v1_0.041591m	Eucgr.E01558.1	18874668..18875252	5	0	Removed	0
EgrERF-037	EgrERF-037	EgrERF-037	EgrERF-037	EgrERF-036	B3		Egrandis_v1_0.040599m	Eucgr.E01559.1	18900551..18901245	5	0	Removed	0
EgrERF-038	EgrERF-038	EgrERF-038	EgrERF-038	EgrERF-037	B3		Egrandis_v1_0.049543m	Eucgr.E01560.1	18904326..18904913	5	0	Removed	0
EgrERF-039	EgrERF-039	EgrERF-039	EgrERF-039	EgrERF-038	B3		Egrandis_v1_0.053720m	Eucgr.E01561.1	18935374..18936085	5	1	Bad prediction (5’ Partial)	0
EgrERF-040	EgrERF-040	EgrERF-040	EgrERF-040	EgrERF-039	B3		Egrandis_v1_0.052208m	Eucgr.E01565.1	18980927..18981637	5	0	Removed	0
EgrERF-041	EgrERF-041	EgrERF-041	EgrERF-041	EgrERF-040	B3		Egrandis_v1_0.050019m	Eucgr.E01568.1	19043624..19044292	5	0	Removed	0
EgrERF-042	EgrERF-042	EgrERF-042	EgrERF-042	EgrERF-041	B3		Egrandis_v1_0.050400m	Eucgr.E01569.1	19077327..19077995	5	0	Removed	0
EgrERF-043	EgrERF-043	EgrERF-043	EgrERF-043	EgrERF-042	B3		Egrandis_v1_0.047527m	Eucgr.E01570.1	19100408..19101088	5	0	Removed	0
EgrERF-044	EgrERF-044	EgrERF-044	EgrERF-044	EgrERF-043	B3		Egrandis_v1_0.044332m	Eucgr.E01571.1	19114440..19115036	5	0	Ok	0
EgrERF-045	EgrERF-045	EgrERF-045	EgrERF-045	EgrERF-044	B3		Egrandis_v1_0.028443m	Eucgr.E02651.1	42424937..42425482	5	0	Ok	0
EgrERF-046[P]	EgrERF-046[P]	EgrERF-046[P]	new pseudo	new pseudo	B3		nd	nd	42014641..42015179	5	0	No annotation	0
EgrERF-047	EgrERF-047	EgrERF-047	EgrERF-046	EgrERF-045	B3		Egrandis_v1_0.050841m	Eucgr.E02652.1	42439300..42440094	5	1	Ok	0
EgrERF-048	EgrERF-048	EgrERF-048	EgrERF-047	EgrERF-046	B3		Egrandis_v1_0.043570m	Eucgr.E03167.1	53825206..53826000	5	1	Ok	0
EgrERF-049	EgrERF-049	EgrERF-049	EgrERF-048	EgrERF-047	B3		Egrandis_v1_0.028452m	Eucgr.E03168.1	53840107..53840652	5	0	Ok	0
EgrERF-050	EgrERF-050	EgrERF-050	EgrERF-049	EgrERF-048	B1		Egrandis_v1_0.024939m	Eucgr.F00659.1	8681782..8682545	6	1	Ok	2	87	699.536
EgrERF-051	EgrERF-051	EgrERF-051	EgrERF-050	EgrERF-049	B1		Egrandis_v1_0.044165m	Eucgr.F01164.1	14952248..14952943	6	0	Ok	1	120	989.831
EgrERF-052	EgrERF-052	EgrERF-052	EgrERF-051	EgrERF-050	B4		Egrandis_v1_0.014504m	Eucgr.F02691.1	36524215..36526180	6	2	Bad prediction	0	1	4.1066
EgrERF-053	EgrERF-053	EgrERF-053	new	new	B1		nd	nd	42067963..42068631	6	0	No annotation	13	21	180.211
EgrERF-054	EgrERF-054	EgrERF-054	EgrERF-052	EgrERF-051	B1		Egrandis_v1_0.025724m	Eucgr.F03499.1	43731346..43732023	6	0	Ok	0	241	2040.69
EgrERF-055	EgrERF-055	EgrERF-055	EgrERF-053	EgrERF-052	B1		Egrandis_v1_0.045622m	Eucgr.F03941.1	47764786..47765661	6	0	Ok	0	309	3079.82
EgrERF-056	EgrERF-056	EgrERF-056	EgrERF-054	EgrERF-053	B6		Egrandis_v1_0.027840m	Eucgr.F03947.1	47796310..47796984	6	1	Ok	0	1	4.93215
EgrERF-057	EgrERF-057	EgrERF-057	EgrERF-055	EgrERF-054	B4		Egrandis_v1_0.015515m	Eucgr.F04203.1	50260721..50264222	6	1	Ok	1
EgrERF-058	EgrERF-058	EgrERF-058	EgrERF-056	EgrERF-055	B3		Egrandis_v1_0.046722m	Eucgr.G00002.1	55776..56549	7	0	Bad prediction (5' Partial)	0
EgrERF-059[P]	EgrERF-059[P]	EgrERF-059[P]	EgrERF-057	EgrERF-056	B3		Egrandis_v1_0.054506m	Eucgr.G00380.1	6852736..6853256	7	1	Removed	0
EgrERF-060	EgrERF-060	EgrERF-060	EgrERF-058	EgrERF-057	B3		Egrandis_v1_0.043600m	Eucgr.G00382.1	6859315..6860169	7	0	Removed	0
EgrERF-061	EgrERF-061	EgrERF-061	EgrERF-059	EgrERF-058	B3		Egrandis_v1_0.039539m	Eucgr.G00383.1	6863059..6863914	7	0	Removed	0
EgrERF-062	EgrERF-062	EgrERF-062	EgrERF-060	EgrERF-059	B3		Egrandis_v1_0.052466m	Eucgr.G00384.1	6870328..6871182	7	0	Removed	0	1	6.71465
EgrERF-063	EgrERF-063	EgrERF-063	EgrERF-061	EgrERF-060	B3		Egrandis_v1_0.050355m	Eucgr.G00385.1	6877337..6878191	7	0	Removed	0
EgrERF-064[P]	EgrERF-064[P]	EgrERF-064[P]	EgrERF-062	EgrERF-061	B3		Egrandis_v1_0.045236m	Eucgr.G00386.1	6884603..6885588	7	2	Bad prediction	0
EgrERF-065	EgrERF-065	EgrERF-065	EgrERF-063	EgrERF-062	B3		Egrandis_v1_0.024653m	Eucgr.G00388.1	6897395..6898162	7	0	Bad prediction	1
EgrERF-066					B3		nd	nd	6901593..6900991	7	0	No annotation	0
EgrERF-067	EgrERF-066	EgrERF-066	EgrERF-064	EgrERF-063	B3		Egrandis_v1_0.042851m	Eucgr.G00390.1	6902873..6903829	7	2	Bad prediction	0
EgrERF-068	EgrERF-067	EgrERF-067	EgrERF-065	EgrERF-064	B3		Egrandis_v1_0.026787m	Eucgr.G00391.1	6925102..6925902	7	1	Bad prediction	0
EgrERF-069	EgrERF-068	EgrERF-068	EgrERF-066	EgrERF-065	B3		Egrandis_v1_0.051908m	Eucgr.G00392.1	6934254..6935084	7	0	Ok	0
EgrERF-070	EgrERF-069				B3		Egrandis_v1_0.044682m	Eucgr.G00393.1	6947548..6948237	7	0	Bad prediction (5' Partial)	0
EgrERF-071	EgrERF-070	EgrERF-069	EgrERF-067	EgrERF-066	B3		Egrandis_v1_0.019679m	Eucgr.G00394.1	6955739..6957134	7	1	Ok	0
EgrERF-072	EgrERF-071	EgrERF-070	EgrERF-068	EgrERF-067	B3		Egrandis_v1_0.039297m	Eucgr.G00396.1	6983689..6984456	7	1	Bad prediction (5' & 3' Partial)	0
EgrERF-073	EgrERF-072	EgrERF-071	EgrERF-069	EgrERF-068	B3		Egrandis_v1_0.027849m	Eucgr.G00397.1	6990344..6991163	7	1	Bad prediction (5' Partial)	0
EgrERF-074	EgrERF-074	EgrERF-073	EgrERF-071	EgrERF-070 [P]	B3		Egrandis_v1_0.052498m	Eucgr.G00938.1	16443662..16444139	7	1	Removed	0
EgrERF-075	EgrERF-075	EgrERF-074	EgrERF-072	EgrERF-071	B3		Egrandis_v1_0.043191m	Eucgr.G00943.1	16485423..16485855	7	1	Bad prediction	0
EgrERF-076	EgrERF-076	EgrERF-075	new	new	B3		nd	nd	24964732..24965580	7	0	No annotation	0
EgrERF-077	EgrERF-077	EgrERF-076	EgrERF-073	EgrERF-072	B4		Egrandis_v1_0.025764m	Eucgr.G01970.1	35737854..35741038	7	1	Ok	1
EgrERF-078	EgrERF-078	EgrERF-077	EgrERF-074	EgrERF-073	B6		Egrandis_v1_0.019940m	Eucgr.G02326.1	41652646..41653599	7	0	Ok	0	194	1167.46
EgrERF-079	EgrERF-079	EgrERF-078	EgrERF-075	EgrERF-074	B3		Egrandis_v1_0.025138m	Eucgr.G02636.1	44680446..44681726	7	3	Ok	0
EgrERF-080	EgrERF-080	EgrERF-079	EgrERF-076	EgrERF-075	B3		Egrandis_v1_0.010516m	Eucgr.G02793.1	46189726..46193180	7	8	Bad prediction	0	511	2007.98
EgrERF-081	EgrERF-081	EgrERF-080	EgrERF-077	EgrERF-076	B3		Egrandis_v1_0.030841m	Eucgr.H00170.1	1713377..1713802	8	0	Ok	0
EgrERF-082	EgrERF-082	EgrERF-081	EgrERF-078	EgrERF-077	B3		Egrandis_v1_0.054452m	Eucgr.H00172.1	1717208..1717675	8	0	Ok	0
EgrERF-083	EgrERF-083	EgrERF-082	EgrERF-079	EgrERF-078	B3		Egrandis_v1_0.030854m	Eucgr.H00177.1	1763862..1764287	8	0	Ok	0
EgrERF-084	EgrERF-084	EgrERF-083	EgrERF-080	EgrERF-079	B2		Egrandis_v1_0.020401m	Eucgr.H01085.1	13165596..13166615	8	1	Ok	1	50	307.665
EgrERF-085	EgrERF-085	EgrERF-084	EgrERF-081	EgrERF-080	B6		Egrandis_v1_0.044642m	Eucgr.H01659.1	20291591..20292337	8	0	Ok	0
EgrERF-086	EgrERF-086	EgrERF-085	EgrERF-082	EgrERF-081	B1		Egrandis_v1_0.043654m	Eucgr.H02495.1	34508368..34509387	8	0	Bad prediction (5’ Partial)	0
EgrERF-087	EgrERF-087	EgrERF-086	EgrERF-083	EgrERF-082	B3		Egrandis_v1_0.025437m	Eucgr.H03088.1	45359785..45360474	8	0	Ok	0	1	8.32032
EgrERF-088	EgrERF-088	EgrERF-087	EgrERF-084	EgrERF-083	B3		Egrandis_v1_0.050362m	Eucgr.H03090.1	45381214..45381651	8	0	Ok	0
EgrERF-089	EgrERF-089	EgrERF-088	EgrERF-085	EgrERF-084	B3		Egrandis_v1_0.031018m	Eucgr.H03091.1	45424731..45425147	8	0	Ok	0	17	234.046
EgrERF-090[P]	EgrERF-090[P]	EgrERF-089[P]	EgrERF-086 [P]	EgrERF-085 [P]	B4		Egrandis_v1_0.053455m	Eucgr.H03365.1	49301537..49302027	8	1	Removed	0
EgrERF-091	EgrERF-091	EgrERF-090	EgrERF-087	EgrERF-086	B1		Egrandis_v1_0.038205m	Eucgr.H03870.1	56480253..56481305	8	0	Ok	0
EgrERF-092	EgrERF-092	EgrERF-091	EgrERF-088	EgrERF-087	B2		Egrandis_v1_0.024552m	Eucgr.H03965.1	57676445..57677578	8	1	Ok	1	142	1113.7
EgrERF-093	EgrERF-093	EgrERF-092	EgrERF-089	EgrERF-088	B3		Egrandis_v1_0.052040m	Eucgr.H04254.1	60672978..60673718	8	1	Ok	0
EgrERF-094	EgrERF-094	EgrERF-093	EgrERF-090	EgrERF-089	B4		Egrandis_v1_0.022177m	Eucgr.H04892.1	69475161..69476641	8	1	Ok	0
EgrERF-095	EgrERF-095	EgrERF-094	EgrERF-091	EgrERF-090	B4		Egrandis_v1_0.019103m	Eucgr.I00291.1	5685087..5686536	9	2	Bad prediction (Exon missing)	0
EgrERF-096	EgrERF-096	EgrERF-095	EgrERF-092	EgrERF-091	B4		Egrandis_v1_0.040692m	Eucgr.I00292.1	5762446..5762970	9	0	Ok	1
EgrERF-097	EgrERF-097	EgrERF-096	EgrERF-093	EgrERF-092	B3		Egrandis_v1_0.043578m	Eucgr.I01153.1	22624562..22625389	9	2	Ok	1	1	6.9336
EgrERF-098	EgrERF-098	EgrERF-097	EgrERF-094	EgrERF-093	B1		Egrandis_v1_0.040679m	Eucgr.I01576.1	25663687..25664445	9	0	Ok	0
EgrERF-099	EgrERF-099	EgrERF-098	EgrERF-095	EgrERF-094	B6		Egrandis_v1_0.016576m	Eucgr.I02007.1	29741731..29742915	9	0	Bad prediction (5’ Partial)	0	9	43.6027
EgrERF-100	EgrERF-100	EgrERF-099	EgrERF-096	EgrERF-095 [P]	B2		Egrandis_v1_0.053192m	Eucgr.I02155.1	31400032..31402809	9	1	Bad prediction (5' Partial)	0	6381	31472
EgrERF-101	EgrERF-101	EgrERF-100	EgrERF-097	EgrERF-096	B6		Egrandis_v1_0.055033m	Eucgr.J01042.1	11393999..11395066	10	1	Ok	0	2	11.5282
EgrERF-102	EgrERF-102	EgrERF-101	EgrERF-098	EgrERF-097	B3		Egrandis_v1_0.022054m	Eucgr.K00126.1	1791834..1792688	11	0	Ok	1	15	100.72
EgrERF-103	EgrERF-103	EgrERF-102	EgrERF-099	EgrERF-098	B3		Egrandis_v1_0.043025m	Eucgr.K00128.1	1797226..1797852	11	0	Bad prediction	1	23	126.116
EgrERF-104	EgrERF-104	EgrERF-103	EgrERF-100	EgrERF-099	B5		Egrandis_v1_0.019403m	Eucgr.K00321.1	3812531..3813610	11	0	Bad prediction	0	16	93.9227
EgrERF-105	EgrERF-105	EgrERF-104	EgrERF-101	EgrERF-100	B1		Egrandis_v1_0.026173m	Eucgr.K00734.1	8491399..8492055	11	0	Ok	0	223	1948.63
EgrERF-106	EgrERF-106	EgrERF-105	EgrERF-102	EgrERF-101	B4		Egrandis_v1_0.023124m	Eucgr.K02193.1	29190709..29191723	11	1	Ok	0
EgrERF-107	EgrERF-107	EgrERF-106	EgrERF-103	EgrERF-102	B4		Egrandis_v1_0.023161m	Eucgr.K02780.1	35879597..35880611	11	1	Ok	0
EgrERF-108	EgrERF-108	EgrERF-107	EgrERF-104	EgrERF-103	B3		Egrandis_v1_0.024789m	Eucgr.K03266.1	41444331..41445053	11	0	Ok	0	5	39.7028
EgrRAV-01	EgrRAV-01	EgrRAV-01	EgrRAV-01	EgrRAV-01			Egrandis_v1_0.016983m	Eucgr.B03048.1	55414093..55415184	2	0	Ok	2	16	83.8871
EgrRAV-02	EgrRAV-02	EgrRAV-02	EgrRAV-02	EgrRAV-02			Egrandis_v1_0.054321m	Eucgr.B03049.1	55438194..55439177	2	0	Removed	0
EgrRAV-03[P]	EgrRAV-03[P]	EgrRAV-03[P]	EgrRAV-03	EgrRAV-new			nd	nd	55458507..55465107	2	1	No annotation	0
EgrRAV-04	EgrRAV-04	EgrRAV-04	EgrRAV-04	EgrRAV-03			Egrandis_v1_0.050836m	Eucgr.B03644.1	60884976..60886352	2	0	Removed	0
EgrRAV-05[P]	EgrRAV-05[P]	EgrRAV-05[P]	EgrRAV-05 [P]	EgrRAV-03[P]			nd	nd	60898756..60899514	2	0	No annotation	0
EgrRAV-06	EgrRAV-06	EgrRAV-06	EgrRAV-06	EgrRAV-04			Egrandis_v1_0.018363m	Eucgr.C00358.1	6867710..6868735	3	0	Ok	0	108	602.556
EgrRAV-07	EgrRAV-07	EgrRAV-07	EgrRAV-07	EgrRAV-05			Egrandis_v1_0.054327m	Eucgr.D00053.1	754390..755400	4	1	Ok	0
EgrRAV-08	EgrRAV-08	EgrRAV-08	EgrRAV-08	new			Egrandis_v1_0.042216m	Eucgr.G02345	41801648..41800590	7	1	Bad prediction (only B3 domain)	0	46	320.105
Soloist	Soloist	Soloist	Soloist	Soloist			Egrandis_v1_0.045497m	Eucgr.K02136.1	28504666..28509443	11	5	Ok	0
		DREB
		ERF
		RAV
		Soloist
		Bad annotation 91/202

## Sheet: Table S2
Supporting Information Table S2: List of auxin transporters: PIN and AUX/LAX genes in E. grandis.
The new proposed nomenclature, sub-class memberships, old and new Phytozome nomenclatures, scaffold localization (start and stop codons), scaffold and intron number, quality of the annotation and EST number from NCBI, mapped RNAseq (SRR1230929, SRR1015902) and caluclated FPKM are displayed. Ok: the sequence is correctly annotated; Bad prediction: the sequence is badly predicted; Partial 3’/5’: On…
Gene Name	Class	Old Phytozome name	New Phytozome name	Localization	Scaffold	Intron number	annotation	No. of ESTs	No. of reads	FPKM
EgrPIN1	PIN	Egrandis_v1_0.006719m	Eucgr.A02229.1	33018984..33022537	1	5	ok	0	1588	5064.86
EgrPIN2	PIN	Egrandis_v1_0.007035m	Eucgr.B00948.1	13439770..13443177	2	5	ok	0	2265	7371.55
EgrPIN3	PIN	Egrandis_v1_0.044195m	Eucgr.B01403.1	23183909..23186432	2	4	ok	0
EgrPIN4	PIN	Egrandis_v1_0.016973m	Eucgr.B01405.1	23221915..23224149	2	4	ok	1	3	15.7288
EgrPIN5	PIN	Egrandis_v1_0.049651m	Eucgr.B01406.1	23232121..23235132	2	4	Bad prediction (Partial 3')	0
EgrPIN6	PIN	Egrandis_v1_0.005402m	Eucgr.B02902.1	52850535..52854923	2	5	ok	0	1	2.90832
EgrPIN7	PIN	Egrandis_v1_0.006100m	Eucgr.C00078.1	3381532..3384398	3	6	ok	0
EgrPIN8	PIN	Egrandis_v1_0.008752m	Eucgr.F04265.1	50886018..50892328	6	6	ok	1	337	1214.52
EgrPIN9	PIN	Egrandis_v1_0.005511m	Eucgr.G02187.1	39604446..39608360	7	6	ok	0	10	29.3059
EgrPIN10	PIN	Egrandis_v1_0.051991m	Eucgr.G02548.1	43968859..43970344	7	4	ok	0
EgrPIN11	PIN	Egrandis_v1_0.038684m	Eucgr.G02549.1	43983266..43985532	7	4	ok	0
EgrPIN12	PIN	Egrandis_v1_0.023415m	Eucgr.H01382.1	16496541..16498419	8	4	Bad prediction (Partial 5')	0	5	36.3816
EgrPIN13	PIN	Egrandis_v1_0.054067m	Eucgr.H01390.1	16541457..16543829	8	5	Bad prediction (Partial 3')	0	1	3.68014
EgrPIN[P]14	PIN	nd	nd	16555544..16557909	8	7	No annotation	0	1	5.03598
EgrPIN[P]15	PIN	nd	nd	30356536..30365591	8	7	No annotation	0
EgrPIN16	PIN	Egrandis_v1_0.017413m	Eucgr.I01919.1	29126536..29128388	9	5	ok	0
EgrPIN17	PIN	Egrandis_v1_0.006738m	Eucgr.K02271.1	29868801..29872769	11	5	ok	0	715	2284.27
EgrLAX1	LAX	Egrandis_v1_0.010486m	Eucgr.A00514.1	8041681..8046358	1	7	ok	2
EgrLAX2	LAX	Egrandis_v1_0.008756m	Eucgr.F03758.1	45759681..45762769	6	7	Bad prediction (Extra 5')	0
EgrLAX3	LAX	Egrandis_v1_0.011594m	Eucgr.G01769.1	32594351..32598129	7	7	ok	1
EgrLAX4	LAX	Egrandis_v1_0.046557m	Eucgr.G03044.1	49038645..49041092	7	7	ok	0
EgrLAX5	LAX	Egrandis_v1_0.010254m	Eucgr.K02992.1	38058284..38063010	11	7	ok	3

## Sheet: Table S3
Supporting Information Table S3: List of DNAj genes in E. grandis.
The new proposed nomenclature, sub-class memberships, old and new Phytozome nomenclatures, scaffold localization (start and stop codons), scaffold and intron number, quality of the annotation and EST number from NCBI, mapped RNAseq (SRR1230929, SRR1015902) and caluclated FPKM are displayed. Ok: the sequence is correctly annotated; Bad prediction: the sequence is badly predicted; Partial 3’/5’: On…
Gene Name	Class	Old Phytozome name	New Phytozome name	Localization	Scaffold	Annotation	Intron number	No of ESTs	No. of reads	FPKM
EgrDNAj/HSP40-001	III	Egrandis_v1_0.052539m	Eucgr.A00001	scaffold_1:12,711..17,350	1	Ok	10	0	1616	4615.67
EgrDNAj/HSP40-002	III	Egrandis_v1_0.023424m	Eucgr.A00085	scaffold_1:1,196,398..1,198,526	1	Ok	1	4	5	36.3816
EgrDNAj/HSP40-003	IV	Egrandis_v1_0.032489m	Eucgr.A00221	scaffold_1:2,585,950..2,589,219	1	Ok	3	0	111	1815.54
EgrDNAj/HSP40-004	III	Egrandis_v1_0.023511m	Eucgr.A00280	scaffold_1:3,509,446..3,511,573	1	Ok	1	0	2	14.6082
EgrDNAj/HSP40-005	II	Egrandis_v1_0.007311m	Eucgr.A00544	scaffold_1:8,861,317..8,866,162	1	Ok	6	3	113	366.517
EgrDNAj/HSP40-006	II	Egrandis_v1_0.008515m	Eucgr.A00545	scaffold_1:8,897,917..8,902,638	1	Bad prediction (Exon missing)	7	0	9	28.2809
EgrDNAj/HSP40-007	III	Egrandis_v1_0.032705m	Eucgr.A01173	scaffold_1:18,226,232..18,227,682	1	Ok	2	0	86	1456.42
EgrDNAj/HSP40-008	III	Egrandis_v1_0.023648m	Eucgr.A01316	scaffold_1:21,209,350..21,211,763	1	Ok	3	3	10	73.6029
EgrDNAj/HSP40-009	III	Egrandis_v1_0.006120m	Eucgr.A01493	scaffold_1:23,356,222..23,358,156	1	Ok	1	0	390	1192.23
EgrDNAj/HSP40-010	II	Egrandis_v1_0.017584m	Eucgr.A01858	scaffold_1:28,948,384..28,951,276	1	Ok	2	0	423	2280.24
EgrDNAj/HSP40-011	II	Egrandis_v1_0.019273m	Eucgr.A01861	scaffold_1:28,957,114..28,960,240	1	Ok	2	0	1	5.83437
EgrDNAj/HSP40-012	III	Egrandis_v1_0.028094m	Eucgr.A02166	scaffold_1:32,332,131..32,334,121	1	Ok	2	0	49	498.777
EgrDNAj/HSP40-013	III	Egrandis_v1_0.022040m	Eucgr.A02407	scaffold_1:34,774,483..34,777,336	1	Ok	7	2	371	2491.13
EgrDNAj/HSP40-014	III	Egrandis_v1_0.022798m	Eucgr.A02558	scaffold_1:36,078,443..36,081,128	1	Ok	5	0	24	168.235
EgrDNAj/HSP40-015	I	Egrandis_v1_0.016298m	Eucgr.B00059	scaffold_2:1,254,120..1,262,991	2	Bad prediction (Exon missing)	16	0	124	504.884
EgrDNAj/HSP40-016	III	Egrandis_v1_0.002976m	Eucgr.B00103	scaffold_2:1,831,615..1,834,116	2	Bad prediction (Exon missing)	0	0	199	464.983
EgrDNAj/HSP40-017	II	Egrandis_v1_0.017660m	Eucgr.B00399	scaffold_2:5,224,437..5,227,362	2	Ok	1	0	107	578.427
EgrDNAj/HSP40-018	III	Egrandis_v1_0.004546m	Eucgr.B00530	scaffold_2:6,928,694..6,944,930	2	Ok	18	0	904	2460.83
EgrDNAj/HSP40-019	III	Egrandis_v1_0.006502m	Eucgr.B00587	scaffold_2:7,457,222..7,459,515	2	Ok	2	0	257	807.577
EgrDNAj/HSP40-020	II	Egrandis_v1_0.038026m	Eucgr.B01595	scaffold_2:26,886,451..26,887,515	2	Ok	0	0	322	1735.78
EgrDNAj/HSP40-021	III	Egrandis_v1_0.003549m	Eucgr.B01771	scaffold_2:32,319,595..32,321,907	2	Ok	0	0	146	362.382
EgrDNAj/HSP40-022	III	nd	nd	scaffold_2:35,224,315..35,227,532	2	No annotation	6	0
EgrDNAj/HSP40-023	III	Egrandis_v1_0.023374m	Eucgr.B01968	scaffold_2:37,082,898..37,085,681	2	Ok	6	0	1	7.24877
EgrDNAj/HSP40[P]-001	III	nd	nd	scaffold_2:37,094,221..37,097,689	2	No annotation	5	0	1	8.77832
EgrDNAj/HSP40-024	III	Egrandis_v1_0.029319m	Eucgr.B02081	scaffold_2:40,377,863..40,380,015	2	Bad prediction (Exon missing)	6	0	248	1811.42
EgrDNAj/HSP40-025	II	Egrandis_v1_0.017898m	Eucgr.B02802	scaffold_2:51,488,994..51,494,299	2	Ok	3	1	643	3515.69
EgrDNAj/HSP40-026	III	Egrandis_v1_0.028113m	Eucgr.B02899	scaffold_2:52,822,402..52,823,790	2	Ok	4	2	2	20.4671
EgrDNAj/HSP40-027	II	Egrandis_v1_0.013953m	Eucgr.B02999	scaffold_2:54,978,740..54,983,255	2	Ok	10	1	1369	6252.55
EgrDNAj/HSP40-028	II	Egrandis_v1_0.045976m	Eucgr.B03370	scaffold_2:58,560,698..58,565,408	2	Ok	10	0	3079	14406.4
EgrDNAj/HSP40-029	II	Egrandis_v1_0.018746m	Eucgr.B03403	scaffold_2:58,845,649..58,848,284	2	Ok	1	0	326	1856.72
EgrDNAj/HSP40-030	II	Egrandis_v1_0.004186m	Eucgr.B03981	scaffold_2:63,645,602..63,652,609	2	Ok	8	0	956	2530.39
EgrDNAj/HSP40-031	II	Egrandis_v1_0.016728m	Eucgr.C01157	scaffold_3:18,061,683..18,062,786	3	Ok	0	0	805	4186.16
EgrDNAj/HSP40-032	IV JLP2	Egrandis_v1_0.026393m	Eucgr.C01583	scaffold_3: 26315183..26318898	3	Ok	5	0	1654	14653.8
EgrDNAj/HSP40-033	III	Egrandis_v1_0.036267m	Eucgr.C01802	scaffold_3:30,749,431..30,751,167	3	Bad prediction (3' Exon missing) Removed	3	1
EgrDNAj/HSP40-034	II	Egrandis_v1_0.020867m	Eucgr.C01816	scaffold_3:30,925,776..30,927,456	3	Bad prediction (5’ Exon missing)	2	3
EgrDNAj/HSP40[P]-002	III	nd	nd	scaffold_3:48,131,953..48,132,897	3	No annotation	2	0	3	19.8651
EgrDNAj/HSP40-035	III	Egrandis_v1_0.026929m	Eucgr.C02748	scaffold_3:52,624,349..52,625,214	3	Bad prediction (Exon missing) Removed	3	0
EgrDNAj/HSP40-036	III	Egrandis_v1_0.025972m	Eucgr.C03150	scaffold_3:59,867,891..59,868,948	3	Ok	3	0	1	8.62015
EgrDNAj/HSP40-037	III	Egrandis_v1_0.000029m	Eucgr.C04138	scaffold_3:76,177,143..76,194,929	3	Ok	21	0	2685	1990.78
EgrDNAj/HSP40-038	III	Egrandis_v1_0.051564m	Eucgr.D00243	scaffold_4:3,921,899..3,925,333	4	Ok	9	0	1376	8633.49
EgrDNAj/HSP40-039	III	Egrandis_v1_0.009859m	Eucgr.D00271	scaffold_4:4,342,530..4,345,091	4	Ok	6	0	1693	6415.55
EgrDNAj/HSP40-040	II	Egrandis_v1_0.018402m	Eucgr.D00597	scaffold_4:11,069,612..11,071,614	4	Ok	2	2	651	3642.7
EgrDNAj/HSP40-041	III	Egrandis_v1_0.041312m	Eucgr.D00958	scaffold_4:17,500,952..17,501,380	4	Ok	0	0	19	254.264
EgrDNAj/HSP40-042	I	Egrandis_v1_0.013208m	Eucgr.D02530	scaffold_4:39,872,581..39,876,589	4	Ok	6	0	2004	8836.41
EgrDNAj/HSP40-043	III	Egrandis_v1_0.008290m	Eucgr.E00426	scaffold_5:4,086,477..4,093,719	5	Ok	12	0	299	1053.75
EgrDNAj/HSP40-044	III	Egrandis_v1_0.025089m	Eucgr.F00104	scaffold_6:1,918,569..1,921,827	6	Ok	6	1	169	1370.39
EgrDNAj/HSP40-045	III	Egrandis_v1_0.028503m	Eucgr.F00241	scaffold_6:3,462,563..3,463,105	6	Ok	0	0	120	1268.73
EgrDNAj/HSP40-046	II	Egrandis_v1_0.019003m	Eucgr.F00419	scaffold_6:5,320,630..5,321,625	6	Ok	0	0	260	1498.66
EgrDNAj/HSP40-047	III	Egrandis_v1_0.008060m	Eucgr.F01444	scaffold_6:18,700,124..18,706,521	6	Ok	8	0	809	2809.73
EgrDNAj/HSP40-048	III	Egrandis_v1_0.052463m	Eucgr.F01963	scaffold_6:26,255,726..26,261,538	6	Bad prediction (3’ Exon missing)	10	0	1297	6128.48
EgrDNAj/HSP40-049	III	Egrandis_v1_0.031386m	Eucgr.F02131	scaffold_6:28,872,784..28,875,396	6	Ok	5	1	135	1942.45
EgrDNAj/HSP40-050	III	Egrandis_v1_0.025236m	Eucgr.F02213	scaffold_6:30,063,732..30,067,229	6	Ok	6	0	266	2184.71
EgrDNAj/HSP40-051	III	Egrandis_v1_0.030055m	Eucgr.F03659	scaffold_6:44,909,888..44,910,352	6	Ok	0	3	17	209.887
EgrDNAj/HSP40-052	III	Egrandis_v1_0.022623m	Eucgr.F03733	scaffold_6:45,501,904..45,504,320	6	Ok	4	0	243	1684.87
EgrDNAj/HSP40-053	III	Egrandis_v1_0.029922m	Eucgr.F03971	scaffold_6:47,971,289..47,972,463	6	Ok	2	0
EgrDNAj/HSP40-054	III	Egrandis_v1_0.029897m	Eucgr.F03977	scaffold_6:48,050,832..48,052,020	6	Ok	2	0	558	6758.42
EgrDNAj/HSP40-055	III	Egrandis_v1_0.006131m	Eucgr.F04124	scaffold_6:49,439,762..49,448,228	6	Ok	11	0	807	2470.94
EgrDNAj/HSP40-056	III	Egrandis_v1_0.016325m	Eucgr.F04280	scaffold_6:51,092,123..51,095,741	6	Ok	8	0
EgrDNAj/HSP40-057	III	Egrandis_v1_0.010979m	Eucgr.G00982	scaffold_7:16912179..16,913,621	7	Ok	0	0	187	743.986
EgrDNAj/HSP40-058	III	Egrandis_v1_0.015594m	Eucgr.G01646	scaffold_7:29,698,585..29,703,075	7	Ok	7	0	977	4831.16
EgrDNAj/HSP40-059	III	Egrandis_v1_0.014859m	Eucgr.G01791	scaffold_7:33,113,618..33,116,082	7	Bad annotation	3	0	217	1005.49
EgrDNAj/HSP40-060	III	Egrandis_v1_0.003406m	Eucgr.G01935	scaffold_7:35,285,939..35,288,284	7	Ok	0	0	235	575.081
EgrDNAj/HSP40-061	II	Egrandis_v1_0.014004m	Eucgr.G02304	scaffold_7:41,361,981..41,367,009	7	Ok	10	1	1391	6368.23
EgrDNAj/HSP40-062	III	Egrandis_v1_0.010375m	Eucgr.G02581	scaffold_7:44,232,701..44,235,590	7	Ok	4	0	15	58.2254
EgrDNAj/HSP40-063	III	Egrandis_v1_0.032908m	Eucgr.G02806	scaffold_7:46,279,588..46,281,306	7	Ok	3	1	93	732.394
EgrDNAj/HSP40-064	III	Egrandis_v1_0.005616m	Eucgr.G03185	scaffold_7:50,227,803..50,229,746	7	Ok	0	0	687	2028.85
EgrDNAj/HSP40-065	I	Egrandis_v1_0.012192m	Eucgr.G03399	scaffold_7:51,983,626..51,991,006	7	Ok	17	0	419	1762.26
EgrDNAj/HSP40-066	IV JLP3	Egrandis_v1_0.032460m	Eucgr.H00433	scaffold_8:5,685,147..5,687,163	8	Ok	3	0	132	2159.02
EgrDNAj/HSP40-067	I	Egrandis_v1_0.012805m	Eucgr.H00540	scaffold_8:7,506,627..7,512,776	8	Bad annotation (5' partial)	10	0	53	189.225
EgrDNAj/HSP40-068	III	Egrandis_v1_0.032545m	Eucgr.H00599	scaffold_8:8,153,440..8,155,153	8	Bad prediction (5' partial)	3	0
EgrDNAj/HSP40-069	III	Egrandis_v1_0.006004m	Eucgr.H01056	scaffold_8:12,803,615..12,806,535	8	Bad annotation (Exon missing)	2	0	296	806.905
EgrDNAj/HSP40-070	III	Egrandis_v1_0.027035m	Eucgr.H02689	scaffold_8:38,139,748..38,141,566	8	Ok	1	0	142	1325.57
EgrDNAj/HSP40-071	III	Egrandis_v1_0.001627m	Eucgr.H03712	scaffold_8:54,152,223..54,155,147	8	Ok	0	0	364	714.438
EgrDNAj/HSP40-072	III	Egrandis_v1_0.001653m	Eucgr.H05116	scaffold_8:73,274,292..73,282,245	8	Ok	7	0	3017	5933.77
EgrDNAj/HSP40-073	III	Egrandis_v1_0.022651m	Eucgr.I00248	scaffold_9:4,944,202..4,947,894	9	Ok	6	1	174	1206.45
EgrDNAj/HSP40-074	III	Egrandis_v1_0.008909m	Eucgr.I00723	scaffold_9:15,182,339..15,188,120	9	Ok	4	0	72	261.948
EgrDNAj/HSP40-075	III	Egrandis_v1_0.025317m	Eucgr.I01393	scaffold_9:24,398,526..24,399,302	9	Ok	1	0	48	395.933
EgrDNAj/HSP40-076	III	Egrandis_v1_0.026993m	Eucgr.I02134	scaffold_9:31,131,255..31,134,438	9	Ok	5	1	293	2721.88
EgrDNAj/HSP40-077	III	Egrandis_v1_0.029908m	Eucgr.I02342	scaffold_9:33,979,811..33,980,284	9	Ok	0	0
EgrDNAj/HSP40-078	III	Egrandis_v1_0.054290m	Eucgr.I02680	scaffold_9:37,946,284..37,946,853	9	Ok	0	12
EgrDNAj/HSP40-079	III	Egrandis_v1_0.043609m	Eucgr.I02686	scaffold_9:38,017,852..38,019,044	9	Bad annotation (Exon missing)	3	0
EgrDNAj/HSP40-080	I	Egrandis_v1_0.014029m	Eucgr.J00292	scaffold_10:3,012,782..3,015,590	10	Ok	5	0	15951	73026.4
EgrDNAj/HSP40-081	III	Egrandis_v1_0.024344m	Eucgr.J00577	scaffold_10:6,497,297..6,502,497	10	Ok	8	0	1202	9275.15
EgrDNAj/HSP40-082	I	Egrandis_v1_0.014029m	Eucgr.J00583	scaffold_10:6,554,341..6,556,530	10	Ok	5	0	1972	9049.8
EgrDNAj/HSP40-083	III	Egrandis_v1_0.000491m	Eucgr.J00737	scaffold_10:7,800,488..7,809,769	10	Ok	10	0	785	1132.91
EgrDNAj/HSP40-084	III	Egrandis_v1_0.020834m	Eucgr.J02231	scaffold_10:28,212,452..28,214,033	10	Ok	5	1	32	200.779
EgrDNAj/HSP40-085	III	Egrandis_v1_0.024364m	Eucgr.J02609	scaffold_10:31,838,320..31,840,512	10	Ok	5	0	197	1520.14
EgrDNAj/HSP40-086	I	Egrandis_v1_0.010276m	Eucgr.J03072	scaffold_10:37,851,766..37,859,421	10	Ok	10	0	203	784.8
EgrDNAj/HSP40-087	III	Egrandis_v1_0.029686m	Eucgr.J03121	scaffold_10:38,276,851..38,278,016	10	Ok	2	1	240	2852.68
EgrDNAj/HSP40-088	III	Egrandis_v1_0.031955m	Eucgr.K00072	scaffold_11:1,448,559..1,450,761	11	Ok	5	2	115	1774.78
EgrDNAj/HSP40-089	III	Egrandis_v1_0.031313m	Eucgr.K00578	scaffold_11:6,384,444..6,386,135	11	Ok	5	0	211	2991
EgrDNAj/HSP40-090	III	Egrandis_v1_0.004751m	Eucgr.K00647	scaffold_11:7,321,627..7,323,702	11	Ok	0	4	427	1180.84
EgrDNAj/HSP40-091	III	Egrandis_v1_0.018598m	Eucgr.K01146	scaffold_11:14,523,801..14,530,319	11	Ok	8	0	195	1100.79
EgrDNAj/HSP40-092	III	Egrandis_v1_0.020449m	Eucgr.K01499	scaffold_11:18,106,502..18,108,822	11	Ok	2	0	363	2240.85
EgrDNAj/HSP40-093	III	Egrandis_v1_0.000993m	Eucgr.K01572	scaffold_11:18,945,814..18,956,016	11	Bad annotation (5' Partial + Exon missing)	11	0	451	591.142
EgrDNAj/HSP40-094	III	Egrandis_v1_0.023924m	Eucgr.K01842	scaffold_11:22,846,236..22,849,912	11	Ok	5	0	182	1365.84
EgrDNAj/HSP40-095	III	Egrandis_v1_0.027704m	Eucgr.K02127	scaffold_11:28,415,969..28,416,839	11	Ok	1	0	18	177.557
EgrDNAj/HSP40-096	III	Egrandis_v1_0.010574m	Eucgr.K03238	scaffold_11:41,173,492..41,177,988	11	Ok	8	0	586	2297.98
EgrDNAj/HSP40-097	I	Egrandis_v1_0.012745m	Eucgr.K03340	scaffold_11:42,434,026..42,439,818	11	Ok	6	2	790	3412.65
EgrDNAj/HSP40-098	III	Egrandis_v1_0.018063m	Eucgr.K03532	scaffold_11:44,47,6252..44,480,086	11	Ok	9	0	1319	7274.17
EgrDNAj/HSP40-099	III	nd	nd	scaffold_11:44,525,195..44,527,610	11	No annotation	2	1	2548	8072.92

## Sheet: Table S4
Supporting Information Table S4: List of GRAS genes in E. grandis.
The new proposed nomenclature, sub-class memberships, old and new Phytozome nomenclatures, scaffold localization (start and stop codons), scaffold and intron number, quality of the annotation, EST number from NCBI, mapped RNAseq (SRR1230929, SRR1015902) and caluclated FPKM are displayed. Ok: the sequence is correctly annotated; Bad prediction: the sequence is badly predicted; Partial 3’/5’: Only …
Gene Name	Sub-class	Old Phytozome name	New Phytozome name	Localization	Scaffold	Intron number	Annotation	No. of ESTs	No. of reads	FPKM
EgrGRAS01	SHR	Egrandis_v1_0.012502	Eucgr.A00109	scaffold_1: 1415189 – 1416529	1	0	Ok	0	1	4.28115
EgrGRAS02	HAM	Egrandis_v1_0.046644m	Eucgr.A00354	scaffold_1: 4943572 – 4945272	1	0	Bad annotation (5' partial)	0
EgrGRAS03	HAM	Egrandis_v1_0.008919m	Eucgr.A00355	scaffold_1: 4950916 – 4952713	1	0	Ok	0
EgrGRAS04	HAM	Egrandis_v1_0.049221m	Eucgr.A00605	scaffold_1: 9639838 – 9641430	1	0	Ok	0
EgrGRAS05	PAT1	Egrandis_v1_0.018396m	Eucgr.A00751	scaffold_1: 12102557 – 12103854	1	3	Ok	0
EgrGRAS06	PAT1	Egrandis_v1_0.044924m	Eucgr.A00762	scaffold_1: 12252869 – 12254034	1	2	Removed	0	1	5.02277
EgrGRAS07	PAT1	Egrandis_v1_0.018525m	Eucgr.A00764	scaffold_1: 12336715 – 12338412	1	0	Bad annotation (5' partial)	0
EgrGRAS08	PAT1	Egrandis_v1_0.015259m	Eucgr.A00766	scaffold_1: 12355912 – 12357275	1	0	Ok	0
EgrGRAS09	PAT1	Egrandis_v1_0.014518m	Eucgr.A00769	scaffold_1: 12626728 – 12628370	1	0	Ok	0
EgrGRAS10	PAT1	Egrandis_v1_0.043565m	Eucgr.A00771	scaffold_1: 12653377 – 12654410	1	4	Removed	0
EgrGRAS11	PAT1	Egrandis_v1_0.013973m	Eucgr.A00772	scaffold_1: 12728272 – 12729770	1	0	Ok	0
EgrGRAS12	SCR	Egrandis_v1_0.011361m	Eucgr.A00903	scaffold_1: 14448611 – 14450513	1	0	Ok	0	25	101.146
EgrGRAS13	PAT1	Egrandis_v1_0.008901m	Eucgr.A01051	scaffold_1: 16309592 – 16313782	1	1	Ok	0	196	713.08
EgrGRAS14	LISCL	Egrandis_v1_0.003893m	Eucgr.A01279	scaffold_1: 20668104 – 20671957	1	1	Ok	0	173	445.58
EgrGRAS15	PAT1	Egrandis_v1_0.045681m	Eucgr.A02754	scaffold_1: 38039335 – 38041811	1	0	Ok	0	979	2873.45
EgrGRAS16	LISCL	Egrandis_v1_0.004441m	Eucgr.B02328	scaffold_2: 44278714 – 44281774	2	1	Ok	0	219	591.107
EgrGRAS17	LISCL	Egrandis_v1_0.050253m	Eucgr.B02329	scaffold_2: 44285152 – 44287509	2	1	Ok	0
EgrGRAS18	LISCL	Egrandis_v1_0.054642m	Eucgr.B02330	scaffold_2: 44322500 – 44324479	2	1	Ok	0
EgrGRAS19	LISCL	Egrandis_v1_0.039844m	Eucgr.B02331	scaffold_2: 44357074 – 44359598	2	1	Ok	0	19	55.4265
EgrGRAS[P]20	LISCL	Egrandis_v1_0.039556m	Eucgr.B02333	scaffold_2: 44368608 – 44370699	2	3	Removed	0
EgrGRAS21	LISCL	Egrandis_v1_0.003397m	Eucgr.B02335	scaffold_2: 44375975 – 44379818	2	3	Ok	0	8	19.5772
EgrGRAS22	LISCL	Egrandis_v1_0.003314m	Eucgr.B02337	scaffold_2: 44385238 – 44389375	2	2	Ok	0	392	949.57
EgrGRAS23	LISCL	Egrandis_v1_0.038459m	Eucgr.B02338	scaffold_2: 44392761 – 44397491	2	3	Removed	0
EgrGRAS24	LISCL	Egrandis_v1_0.011253m	Eucgr.B02340	scaffold_2: 44408625 – 44410220	2	0	Ok	0	9	36.2591
EgrGRAS25	LISCL	Egrandis_v1_0.054850m	Eucgr.B02342	scaffold_2: 44441758 – 44443901	2	3	Ok	0	31	116.779
EgrGRAS26	LISCL	Egrandis_v1_0.055136m	Eucgr.B02343	scaffold_2: 44452576 – 44454710	2	1	Ok	0	119	345.041
EgrGRAS27	LISCL	Egrandis_v1_0.005336m	Eucgr.B02344	scaffold_2: 44463202 – 44465725	2	1	Ok	0	210	607.975
EgrGRAS28	LISCL	Egrandis_v1_0.003579m	Eucgr.B02345	scaffold_2: 44470138 – 44472721	2	1	Ok	0	158	393.699
EgrGRAS29	LISCL	Egrandis_v1_0.003301m	Eucgr.B02346	scaffold_2: 44474351 – 44478211	2	0	Ok	0	145	350.8
EgrGRAS30	LISCL	Egrandis_v1_0.046224m	Eucgr.B02347	scaffold_2: 44491538 – 44494602	2	6	Ok	0	4	14.4701
EgrGRAS31	LISCL	Egrandis_v1_0.003375m	Eucgr.B02348	scaffold_2: 44498469 – 44501207	2	1	Ok	0	105	256.296
EgrGRAS32	LISCL	Egrandis_v1_0.003184m	Eucgr.B02349	scaffold_2: 44502848 – 44505861	2	0	Ok	0	212	507.124
EgrGRAS33	LISCL	Egrandis_v1_0.003539m	Eucgr.B02350	scaffold_2: 44510002 – 44513443	2	1	Ok	0	696	1727.52
EgrGRAS34	SCL3	Egrandis_v1_0.011395m	Eucgr.B03716	scaffold_2: 61546896 – 61549085	2	1	Ok	0	115	466.255
EgrGRAS35	DELLA	Egrandis_v1_0.007612m	Eucgr.C04156	scaffold_3: 76353530 – 76355435	3	0	Ok	0	12	40.4297
EgrGRAS36	PAT1	Egrandis_v1_0.008101m	Eucgr.D01435	scaffold_4: 25477122 – 25480624	4	1	Ok	4	474	1652.24
EgrGRAS37	LS	Egrandis_v1_0.005072m	Eucgr.D01917	scaffold_4: 33105203 – 33107724	4	0	Ok	0	670	1905.14
EgrGRAS38	HAM	Egrandis_v1_0.004081m	Eucgr.E01509	scaffold_5: 17670574 – 17673602	5	0	Ok	0	513	1344.81
EgrGRAS39	HAM	Egrandis_v1_0.005259m	Eucgr.E01510	scaffold_5: 17683705 – 17686876	5	1	Ok	0	786	2103.7
EgrGRAS40	PAT1	Egrandis_v1_0.008215m	Eucgr.E03895	scaffold_5: 67973289 – 67976620	5	1	Ok	0	155	543.259
EgrGRAS41	PAT1	Egrandis_v1_0.007268m	Eucgr.F01003	scaffold_6: 13283060 – 13286646	6	0	Ok	0	74	244.158
EgrGRAS42	LS	Egrandis_v1_0.040701m	Eucgr.F01978	scaffold_6: 26497215 – 26498666	6	0	Ok	0
EgrGRAS43	LS	Egrandis_v1_0.011449m	Eucgr.F02630	scaffold_6: 35899826 – 35901282	6	0	Ok	0
EgrGRAS44	PAT1	Egrandis_v1_0.007473m	Eucgr.F03414	scaffold_6: 43154247 – 43157782	6	1	Ok	0	15	50.0962
EgrGRAS45	PAT1	Egrandis_v1_0.042698m	Eucgr.F03523	scaffold_6: 43880852 – 43882399	6	0	Ok	0	545	2021.23
EgrGRAS46	HAM	Egrandis_v1_0.045531m	Eucgr.F03769	scaffold_6: 45894080 – 45895492	6	0	Bad prediction (3'end missing)	0
EgrGRAS47	PAT1	Egrandis_v1_0.008422m	Eucgr.F04276	scaffold_6: 51029129 – 51032106	6	1	Ok	0	1201	4256.15
EgrGRAS48	HAM	Egrandis_v1_0.041890m	Eucgr.F04370	scaffold_6: 52593008 – 52593890	6	1	Removed	0
EgrGRAS49	SCR	Egrandis_v1_0.048258m	Eucgr.F04460	scaffold_6: 53569364 – 53571530	6	1	Bad prediction (5'end missing)	0	4	13.7674
EgrGRAS50	DELLA	Egrandis_v1_0.044798m	Eucgr.G02163	scaffold_7: 39240918 – 39243319	7	0	Ok	0	345	1039.71
EgrGRAS51	LISCL	Egrandis_v1_0.003840m	Eucgr.G02939	scaffold_7: 48021354 – 48024558	7	1	Ok	0	98	251.058
EgrGRAS52	LISCL	Egrandis_v1_0.004899m	Eucgr.G02940	scaffold_7: 48036728 – 48039359	7	4	Ok	0	10	28.0187
EgrGRAS53	LISCL	Egrandis_v1_0.003984m	Eucgr.G02941	scaffold_7: 48051987 – 48054546	7	1	Ok	0	36	93.731
EgrGRAS54	SCL3	Egrandis_v1_0.011381m	Eucgr.G03258	scaffold_7: 50699522 – 50703701	7	2	Ok	1	133	539.234
EgrGRAS55	HAM	Egrandis_v1_0.040918m	Eucgr.H01009	scaffold_8: 12344935 – 12346302	8	1	Ok	0
EgrGRAS56	HAM	Egrandis_v1_0.042010m	Eucgr.H01010	scaffold_8: 12349701 – 12351398	8	0	Ok	0
EgrGRAS57	LISCL	Egrandis_v1_0.011732m	Eucgr.H01257	scaffold_8: 15290795 – 15292625	8	0	Ok	0	4	16.4617
EgrGRAS58	SHR	Egrandis_v1_0.012906m	Eucgr.H02292	scaffold_8: 30707435 – 30708754	8	0	Ok	0
EgrGRAS59	SCR	Egrandis_v1_0.045339m	Eucgr.H03356	scaffold_8: 49162178 – 49164474	8	1	Ok	0
EgrGRAS60	HAM	Egrandis_v1_0.044784m	Eucgr.H04039	scaffold_8: 58266402 – 58268189	8	0	Ok	0
EgrGRAS61	SCR	Egrandis_v1_0.042449m	Eucgr.H04688	scaffold_8: 67215762 – 67217288	8	1	Ok	0
EgrGRAS62	HAM	Egrandis_v1_0.041554m	Eucgr.I00236	scaffold_9: 4855110 – 4856239	9	1	Ok	0
EgrGRAS63	SHR	Egrandis_v1_0.049330m	Eucgr.I00704	scaffold_9: 14775663 - 14777634	9	0	Ok	0
EgrGRAS64	SCR	Egrandis_v1_0.042579m	Eucgr.I01625	scaffold_9: 26198826 – 26201029	9	1	Ok	0
EgrGRAS65	SCL3	Egrandis_v1_0.017817m	Eucgr.I02056	scaffold_9: 30320350 – 30321604	9	0	Bad prediction (5'end missing)	0
EgrGRAS66	LS	Egrandis_v1_0.006847m	Eucgr.I02451	scaffold_9: 35131205 – 35133661	9	1	Ok	0	99	318.41
EgrGRAS67	HAM	Egrandis_v1_0.004236m	Eucgr.J01242	scaffold_10: 14114388 – 14117102	10	1	Ok	0	181	480.409
EgrGRAS68	LISCL	Egrandis_v1_0.004468m	Eucgr.J01244	scaffold_10: 14161180 – 14164042	10	1	Ok	0	16	43.308
EgrGRAS69	DELLA	Egrandis_v1_0.051080m	Eucgr.J01594	scaffold_10: 20846536 – 20849061	10	0	Ok	0	855	2601.26
EgrGRAS70	LISCL	Egrandis_v1_0.054350m	Eucgr.J02040	scaffold_10: 26433728 – 26435755	10	0	Ok	0	2	5.43657
EgrGRAS71	LISCL	Egrandis_v1_0.002984m	Eucgr.J02041	scaffold_10: 26436598 – 26440515	10	1	Ok	0	32	74.8626
EgrGRAS72	LISCL	Egrandis_v1_0.003597m	Eucgr.J02042	scaffold_10: 26446648 – 26449653	10	1	Ok	0	52	129.91
EgrGRAS73	LISCL	Egrandis_v1_0.004358m	Eucgr.J02043	scaffold_10: 26476500 – 26478908	10	1	Ok	0	13	34.8428
EgrGRAS74	LISCL	Egrandis_v1_0.003631m	Eucgr.J02044	scaffold_10: 26495880 – 26499164	10	1	Ok	0	366	916.76
EgrGRAS75	SHR	Egrandis_v1_0.007845m	Eucgr.J02815	scaffold_10: 35164078 – 35166062	10	1	Ok	0	2	6.84678
EgrGRAS76	SHR	Egrandis_v1_0.052931m	Eucgr.K00873	scaffold_11: 10733904 – 10735355	11	0	Bad prediction (extra 5'end)	0
EgrGRAS77	SCR	Egrandis_v1_0.003402m	Eucgr.K01320	scaffold_11: 16317980 – 16321237	11	3	Ok	0
EgrGRAS78	LISCL	Egrandis_v1_0.048853m	Eucgr.K01383	scaffold_11: 16982276 – 16983420	11	1	Bad prediction (5'end missing)	0
EgrGRAS79	LISCL	Egrandis_v1_0.044805m	Eucgr.K01384	scaffold_11: 16994948 – 16995751	11	0	Ok	0
EgrGRAS80	SCR	Egrandis_v1_0.040390m	Eucgr.K02752	scaffold_11: 35709904 – 35711343	11	1	Ok	0
EgrGRAS81	HAM	Egrandis_v1_0.043485m	Eucgr.K02964	scaffold_11: 37752029 – 37753486	11	2	Ok	0
EgrGRAS82	HAM	Egrandis_v1_0.043737m	Eucgr.K02965	scaffold_11: 37757188 - 37758749	11	1	Ok	0	2	7.51935
EgrGRAS83	LISCL	Egrandis_v1_0.050175m	Eucgr.K03117	scaffold_11: 39747687 – 39749663	11	0	Bad prediction (5'end missing)	0
EgrGRAS84	LISCL	Egrandis_v1_0.041798m	Eucgr.K03118	scaffold_11: 39767197 – 39769062	11	0	Ok	0
EgrGRAS85	LISCL	Egrandis_v1_0.047874m	Eucgr.K03119	scaffold_11: 39808137 – 39813972	11	1	Bad prediction (5'end missing)	0
EgrGRAS86	LISCL	Egrandis_v1_0.044574m	Eucgr.K03120	scaffold_11: 39818419 – 39819411	11	0	Removed	0
EgrGRAS[P]87	LISCL	Egrandis_v1_0.052920m	Eucgr.K03121	scaffold_11: 39824474 – 39825250	11		Removed	0
EgrGRAS88	LISCL	Egrandis_v1_0.042039m	Eucgr.K03122	scaffold_11: 39828610 – 39830436	11	0	Ok	0
EgrGRAS[P]89	LISCL	Egrandis_v1_0.053217m	Eucgr.K03125	scaffold_11: 39890169 – 39890733	11	1	Removed	0
EgrGRAS90	LISCL	Egrandis_v1_0.006245m	Eucgr.K03126	scaffold_11: 39893425 – 39895514	11	0	Bad prediction (5'end missing)	0	208	567.015
EgrGRAS91	LISCL	Egrandis_v1_0.006074m	Eucgr.K03127	scaffold_11: 39900823 – 39902954	11	0	Ok	0	1	3.04725
EgrGRAS92	LISCL	Egrandis_v1_0.053208m	Eucgr.K03128	scaffold_11: 39917274 – 39919376	11	2	Ok	0

## Sheet: Table S5
Supporting Information Table S5: List of LEA genes in E. grandis.
The new proposed nomenclature, sub-class memberships, old and new Phytozome nomenclatures, scaffold localization (start and stop codons), scaffold and intron number, quality of the annotation and EST number from NCBI, mapped RNAseq (SRR1230929, SRR1015902) and caluclated FPKM are displayed. Ok: the sequence is correctly annotated; Bad prediction: the sequence is badly predicted; Partial 3’/5’: On…
Gene Name	Sub class	Old Phytozome name	New Phytozome name	Localization	Scaffold	Intron number	Annotation	No. of ESTs	No. of reads	FPKM
EgrLEA2-01	LEA-like	Egrandis_v1_0.041036m	Eucgr.A00854	scaffold_1:13,712,484..13,713,107	1	0	Ok	0
EgrLEA2-02	LEA-like	Egrandis_v1_0.026705m	Eucgr.A01404	scaffold_1:22,544,601..22,545,230	1	0	Ok	0	1	9.11273
EgrLEA4-01	LEA4	Egrandis_v1_0.042868m	Eucgr.A01582	scaffold_1:24,771,102..24,773,215	1	3	3' partial	0
EgrLEA2-03	LEA-like	Egrandis_v1_0.047299m	Eucgr.A01717	scaffold_1:27,358,413..27,358,966	1	1	3' Partial + Bad annotation	0
EgrLEA2-04	LEA-like	Egrandis_v1_0.044044m	Eucgr.A01718	scaffold_1:27,361,088..27,361,463	1	1	Removed	0
EgrLEA2-05	LEA-like	Egrandis_v1_0.053654m	Eucgr.A01719	scaffold_1:27,366,661..27,367,206	1	0	Bad prediction	0
EgrDHN-01	Dehydrin	Egrandis_v1_0.033759m	Eucgr.A02128	scaffold_1:31,969,062..31,966,754	1	0	Bad prediction
EgrLEA2-06	LEA-like	Egrandis_v1_0.027385m	Eucgr.A02388	scaffold_1:34,647,033..34,647,632	1	0	Ok	0	1	9.56837
EgrLEA2-07	LEA-like	Egrandis_v1_0.026656m	Eucgr.A02596	scaffold_1:36,465,062..36,465,697	1	0	Ok	6	3099	27973.9
EgrLEA2-08	LEA-like	Egrandis_v1_0.027760m	Eucgr.A02597	scaffold_1:36,469,309..36,469,914	1	0	Exon missing	0	6656	63056.5
EgrLEA2-09	LEA-like	Egrandis_v1_0.028082m	Eucgr.A02687	scaffold_1:37,453,136..37,453,699	1	0	Ok	0
EgrSMP-01	Seed maturation protein	Egrandis_v1_0.039574m	Eucgr.B01083	scaffold_2:17,124,788..17,125,797	2	2	Ok	0
EgrSMP-02	Seed maturation protein	Egrandis_v1_0.050502m	Eucgr.B01084	scaffold_2:17,128,975..17,129,846	2	2	Exon missing	0
EgrSMP-03	Seed maturation protein	Egrandis_v1_0.040079m	Eucgr.B01734	scaffold_2:31,803,602..31,804,687	2	2	Ok	0
EgrLEA2-10	LEA-like	Egrandis_v1_0.051063m	Eucgr.B03782	scaffold_2:62,003,568..62,004,368	2	0	Ok	7	131	938.919
EgrLEA2-11	LEA-like	Egrandis_v1_0.048422m	Eucgr.B03819	scaffold_2:62,291,132..62,291,800	2	0	Ok	2
EgrLEA2-12	LEA-like	nd	nd	scaffold_3:14,179,799..14,179,167	3	0	No annotation	0
EgrLEA2-13	LEA-like	nd	nd	scaffold_3:14,255,511..14,254,898	3	1	No annotation	0
EgrLEA2-14	LEA-like	Egrandis_v1_0.044271m	Eucgr.C00894	scaffold_3:14,270,222..14,270,866	3	0	Ok	0
EgrLEA2-15	LEA-like	nd	nd	scaffold_3:14,272,936..14,272,304	3	0	No annotation	0
EgrLEA2-16	LEA-like	nd	nd	scaffold_3:14,781,626..14,782,267	3	0	No annotation	0
EgrLEA5[P]-01	LEA5	nd	nd	scaffold_3:57,024,235.. 57,024,071	3	0	No annotation	0
EgrLEA2-17	LEA-like	Egrandis_v1_0.020495m	Eucgr.C03816	scaffold_3:71,549,433..71,551,939	3	2	Ok	0	253	1561.81
EgrLEA2-18	LEA-like	Egrandis_v1_0.025603m	Eucgr.D00819	scaffold_4:15,217,889..15,218,572	4	0	Ok	0	6	50.3598
EgrLEA2-19	LEA-like	Egrandis_v1_0.047801m	Eucgr.D01751	scaffold_4:31,499,758..31,500,453	4	0	Ok	1	316	2606.56
EgrLEA2-20	LEA-like	Egrandis_v1_0.026068m	Eucgr.D01803	scaffold_4:32,011,213..32,011,875	4	0	Ok	1
EgrLEA2-21	LEA-like	Egrandis_v1_0.042470m	Eucgr.D01804	scaffold_4:32,021,995..32,022,639	4	0	Ok	0
EgrLEA2-22	LEA-like	Egrandis_v1_0.053789m	Eucgr.D01805	scaffold_4:32,025,094..32,025,645	4	0	Removed	0
EgrLEA2-23	LEA-like	Egrandis_v1_0.046501m	Eucgr.D01806	scaffold_4:32,030,747..32,035,314	4	3	Removed	0
EgrLEA2-24	LEA2	Egrandis_v1_0.037745m	Eucgr.D02327	scaffold_4:37,150,380..37,151,325	4	2	Ok	4	949	7149.91
EgrLEA2-25	LEA-like	Egrandis_v1_0.049983m	Eucgr.E00095	scaffold_5:823,842..824,498	5	0	Ok	0
EgrLEA1-01	LEA1	Egrandis_v1_0.031036m	Eucgr.E00290	scaffold_5:2,759,538..2,760,050	5	1	Ok	0
EgrLEA2-26	LEA-like	Egrandis_v1_0.044072m	Eucgr.E00787	scaffold_5:8,196,452..8,197,039	5	0	Ok	6	1197	11687.1
EgrLEA2-27	LEA-like	Egrandis_v1_0.027430m	Eucgr.E00788	scaffold_5:8,200,379..8,200,975	5	0	Ok	0	83	798.166
EgrLEA2-28	LEA-like	Egrandis_v1_0.043722m	Eucgr.E00789	scaffold_5:8,209,658..8,210,254	5	0	3' partial	0	9	86.5481
EgrLEA2-29	LEA-like	Egrandis_v1_0.027403m	Eucgr.E00790	scaffold_5:8,227,669..8,228,265	5	0	Ok	0
EgrLEA2-30	LEA-like	Egrandis_v1_0.028662m	Eucgr.E00791	scaffold_5:8,231,661..8,232,299	5	0	Exon missing	3	4	35.9375
EgrLEA2-31	LEA-like	Egrandis_v1_0.026132m	Eucgr.E00792	scaffold_5:8,239,818..8,240,477	5	0	Ok	0	3	26.0956
EgrLEA2-32	LEA-like	Egrandis_v1_0.026299m	Eucgr.E00793	scaffold_5:8,243,435..8,244,085	5	0	Ok	0
EgrLEA2-33	LEA-like	Egrandis_v1_0.051253m	Eucgr.E00794	scaffold_5:8,248,273..8,248,929	5	3	Exon missing	0
EgrLEA2-34	LEA-like	Egrandis_v1_0.026331m	Eucgr.E00795	scaffold_5:8,253,250..8,253,900	5	0	Ok	0
EgrLEA2-35	LEA-like	Egrandis_v1_0.026292m	Eucgr.E00796	scaffold_5:8,259,043..8,259,693	5	0	Ok	2	8	70.5502
EgrLEA2-36	LEA-like	Egrandis_v1_0.026318m	Eucgr.E00797	scaffold_5:8,262,852..8,263,502	5	0	Ok	0
EgrLEA2-37	LEA-like	Egrandis_v1_0.026309m	Eucgr.E00798	scaffold_5:8,267,661..8,268,311	5	0	Ok	0	229	2019.5
EgrLEA2-38	LEA-like	Egrandis_v1_0.051172m	Eucgr.E00799	scaffold_5:8,279,387..8,280,258	5	1	5' partial + Bad annotation	0
EgrLEA2-39	LEA-like	Egrandis_v1_0.044845m	Eucgr.E00800	scaffold_5:8,285,301..8,285,906	5	0	Ok	0	223	2112.62
EgrLEA2-40	LEA-like	Egrandis_v1_0.040056m	Eucgr.E00801	scaffold_5:8,289,470..8,290,063	5	0	3' Partial + Bad annotation	0	1	9.66502
EgrLEA2-41	LEA-like	Egrandis_v1_0.040366m	Eucgr.E00802	scaffold_5:8,297,380..8,297,970	5	0	Ok	0	1	9.71408
EgrLEA2-42	LEA-like	Egrandis_v1_0.024497m	Eucgr.E00803	scaffold_5:8,300,648..8,301,920	5	1	Ok	1	4	31.1167
EgrLEA2-43	LEA-like	Egrandis_v1_0.039402m	Eucgr.E00804	scaffold_5:8,306,550..8,307,155	5	0	Bad annotation	2	271	2567.35
EgrLEA2-44	LEA-like	Egrandis_v1_0.027244m	Eucgr.E01156	scaffold_5:12,250,402..12,251,007	5	0	Ok	0	3	28.4209
EgrLEA5-01	LEA5	nd	nd	scaffold_5:68,331,927..68,332,252	5	1	No annotation	0
EgrLEA2-45	LEA-like	Egrandis_v1_0.041746m	Eucgr.E04109	scaffold_5:70,290,269..70,290,829	5	0	Bad annotation	0
EgrLEA2-46	LEA-like	Egrandis_v1_0.019746m	Eucgr.F00213	scaffold_6:3,251,923..3,253,145	6	2	Ok	0	249	1484.44
EgrDHN-02	Dehydrin	nd	nd	scaffold_6:22,000,822..22,001,759	6	1	No annotation	0	883	7715.86
EgrDHN-03	Dehydrin	nd	nd	scaffold_6:22,009,455..22,010,330	6	1	No annotation	0
EgrDHN-04	Dehydrin	nd	nd	scaffold_6:22,078,952..22,079,841	6	1	No annotation	0
EgrDHN-05	Dehydrin	nd	nd	scaffold_6:22,178,116..22,179,015	6	1	No annotation	0
EgrDHN-06	Dehydrin	Egrandis_v1_0.026680m	Eucgr.F01726	scaffold_6:22,297,780...22,299,283	6	2	Ok	0	3	27.2086
EgrDHN-07	Dehydrin	Egrandis_v1_0.037697m	Eucgr.F01727	scaffold_6:22,319,088..22,318,224	6	2	5' Partial + Bad annotation	0
EgrLEA2-47	LEA-like	Egrandis_v1_0.022767m	Eucgr.F02015	scaffold_6:27,082,470..27,083,291	6	0	Ok	0	48	335.242
EgrLEA2-48	LEA-like	Egrandis_v1_0.023742m	Eucgr.F02922	scaffold_6:38,902,378..38,903,154	6	0	Ok	3
EgrLEA2-49	LEA-like	Egrandis_v1_0.026407m	Eucgr.F03017	scaffold_6:39,773,831..39,774,905	6	1	Ok	0
EgrLEA2-50	LEA-like	Egrandis_v1_0.054150m	Eucgr.F03033	scaffold_6:39,856,225..39,858,869	6	2	Ok	0	518	3187.41
EgrLEA2-51	LEA-like	Egrandis_v1_0.024050m	Eucgr.F03133	scaffold_6:40,731,181..40,731,942	6	0	Ok	0	555	4181.45
EgrLEA6-01	LEA6	Egrandis_v1_0.050179m	Eucgr.F03587	scaffold_6:44,287,729..44,288,873	6	1	Removed	0
EgrLEA5[P]-02	LEA5	nd	nd	scaffold_7:29,566,732..29,566,896	7	0	No annotation	0
EgrLEA5-02	LEA5	Egrandis_v1_0.038692m	Eucgr.G03071	scaffold_7:49,316,364..49,316,911	7	1	Ok	0
EgrLEA2-52	LEA2	Egrandis_v1_0.020063m	Eucgr.H00245	scaffold_8:3,498,141..3,499,631	8	1	Ok	0	7075	42845.7
EgrLEA5-03	LEA5	nd	nd	scaffold_8:10,582,755..10,583,081	8	1	No annotation	0
EgrLEA3-01	LEA3	Egrandis_v1_0.033683m	Eucgr.H01103	scaffold_8:13,412,404..13,412,910	8	1	Ok	0	1	19.1367
EgrLEA3-02	LEA3	Egrandis_v1_0.033713m	Eucgr.H01104	scaffold_8:13,419,456..13,419,971	8	1	Ok	0	4	76.547
EgrLEA3-03	LEA3	Egrandis_v1_0.042878m	Eucgr.H01105	scaffold_8:13,426,310..13,427,219	8	2	5' partial	0
EgrSMP-04	Seed maturation protein	Egrandis_v1_0.041528m	Eucgr.H01465	scaffold_8:17,371,312..17,372,440	8	2	Ok	0
EgrLEA2-53	LEA-like	Egrandis_v1_0.042317m	Eucgr.H01684	scaffold_8:20,575,734..20,577,262	8	2	5' partial	0
EgrLEA2-54	LEA-like	Egrandis_v1_0.041480m	Eucgr.H02051	scaffold_8:26,596,474..26,597,998	8	2	5' partial	0
EgrLEA6-02	LEA6	Egrandis_v1_0.034066m	Eucgr.H02273	scaffold_8:30,152,856..30,153,143	8	0	Ok	0	2	39.8682
EgrLEA6-03	LEA6	Egrandis_v1_0.044848m	Eucgr.H02278	scaffold_8:30,262,817..30,263,104	8	0	Ok	0	20	398.682
EgrSMP-05	Seed maturation protein	Egrandis_v1_0.023435m	Eucgr.H03461	scaffold_8:50,442,397..50,443,458	8	2	Ok	0
EgrLEA4-02	LEA4	Egrandis_v1_0.047555m	Eucgr.H04126	scaffold_8:59,197,792..59,199,169	8	1	5' partial?	0	3	20.7257
EgrSMP-06	Seed maturation protein	Egrandis_v1_0.022526m	Eucgr.H04398	scaffold_8:63,148,585..6,3149,663	8	2	Ok	0	1	6.88372
EgrDHN-08	Dehydrin	Egrandis_v1_0.046031m	Eucgr.I01292	scaffold_9:23,609,044..23,609,796	9	1	Bad prediction	0	5	62.1323
EgrLEA2-55	LEA-like	Egrandis_v1_0.019889m	Eucgr.I01480	scaffold_9:25,080,177..25,083,257	9	2	Ok	0	40	239.959
EgrDHN-09	Dehydrin	nd	nd	scaffold_9:25,083,874..25,084,608	9	1	No annotation		1	11.2569
EgrLEA3-04	LEA3	Egrandis_v1_0.042318m	Eucgr.I02160	scaffold_9:31,454,677..31,455,211	9	1	Removed	0
EgrLEA3-05	LEA3	nd	nd	scaffold_9:31,458,552..31,459,096	9	1	No annotation	0
EgrLEA5[P]-03	LEA5	nd	nd	scaffold_9:32,616,045..32,616,212	9	0	No annotation	0
EgrDHN-10	Dehydrin	Egrandis_v1_0.029056m	Eucgr.I02392	scaffold_9:34,559,062..34,559,796	9	1	Ok	10
EgrDHN-11	Dehydrin	Egrandis_v1_0.026702m	Eucgr.I02395	scaffold_9:34,586,628..34,587,482	9	1	Ok	0
EgrLEA2-56	LEA-like	Egrandis_v1_0.024487m	Eucgr.I02708	scaffold_9:38,171,650..38,174,118	9	1	Ok	0	134	1042.41
EgrLEA2-57	LEA-like	Egrandis_v1_0.040624m	Eucgr.I02772	scaffold_9:38,693,547..38,694,377	9	0	Exon missing	0
EgrLEA2-58	LEA-like	Egrandis_v1_0.026670m	Eucgr.I02774	scaffold_9:38,702,900..38,703,532	9	0	Ok	0	43	389.99
EgrLEA5-04	LEA5	Egrandis_v1_0.054131m	Eucgr.J00194	scaffold_10:1,988,051..1,988,845	10	1	Ok	0	1	5.07606
EgrLEA5-05	LEA5	Egrandis_v1_0.033934m	Eucgr.J00195	scaffold_10:1,991,024..1,991,658	10	1	Ok	0	4	78.9144
EgrLEA2-59	LEA-like	Egrandis_v1_0.027380m	Eucgr.J00393	scaffold_10:3,839,345..3,839,944	10	0	Ok	0	1	9.56837
EgrLEA2-60	LEA2	Egrandis_v1_0.053206m	Eucgr.J00502	scaffold_10:5,364,280..5,364,831	10	0	Ok	0	85	884.034
EgrLEA2-61	LEA-like	Egrandis_v1_0.050266m	Eucgr.J00542	scaffold_10:5,947,497..5,948,126	10	0	Ok	0	2211	20148.3
EgrLEA2-62	LEA-like	Egrandis_v1_0.024450m	Eucgr.J00543	scaffold_10:5,954,770..5,955,507	10	0	Ok	0	93	723.462
EgrLEA2-63	LEA-like	Egrandis_v1_0.049465m	Eucgr.J00544	scaffold_10:5,958,058..5,958,798	10	0	Ok	0
EgrLEA2-64	LEA-like	Egrandis_v1_0.023043m	Eucgr.J00628	scaffold_10:6,941,884..6,942,690	10	0	Ok	0
EgrLEA2-65	LEA-like	Egrandis_v1_0.050646m	Eucgr.J01845	scaffold_10:24,520,883..24,521,626	10	0	Ok	0
EgrLEA2-66	LEA-like	Egrandis_v1_0.041357m	Eucgr.J02114	scaffold_10:27,141,645..27,142,082	10	0	5' partial	0
EgrLEA2-67	LEA-like	Egrandis_v1_0.027955m	Eucgr.J02115	scaffold_10:27,149,682..27,150,251	10	0	Ok	0
EgrLEA2-68	LEA-like	Egrandis_v1_0.027936m	Eucgr.J02116	scaffold_10:27,164,933..27,165,502	10	0	Ok	0
EgrLEA2-69	LEA-like	Egrandis_v1_0.024524m	Eucgr.J02117	scaffold_10:27,170,945..27,171,729	10	1	Ok	3
EgrLEA2-70	LEA-like	Egrandis_v1_0.025080m	Eucgr.J02118	scaffold_10:27,174,186..27,174,996	10	1	Ok	0
EgrLEA2-71	LEA-like	Egrandis_v1_0.052042m	Eucgr.J02119	scaffold_10:27,181,755..27,182,567	10	1	Ok	1
EgrDHN-12	Dehydrin	Egrandis_v1_0.046985m	Eucgr.J02380	scaffold_10:29,701,570..29,702,057	10	1	Ok	0
EgrLEA2-72	LEA-like	Egrandis_v1_0.023116m	Eucgr.J02856	scaffold_10:35,508,705..35,509,508	10	0	Ok	1	15	107.109
EgrLEA2-73	LEA-like	Egrandis_v1_0.025001m	Eucgr.J02990	scaffold_10:37,111,498..37,112,936	10	1	Ok	0	185	1493.8
EgrLEA2-74	LEA-like	Egrandis_v1_0.048390m	Eucgr.K00036	scaffold_11:798,953..799,684	11	0	Ok	0	415	3254.81
EgrLEA2-75	LEA-like	Egrandis_v1_0.052588m	Eucgr.K00959	scaffold_11:11,634,897..11,635,604	11	0	Ok	0
EgrLEA4-03	LEA4	Egrandis_v1_0.003637m	Eucgr.K01100	scaffold_11:13,860,151..13,863,141	11	2	Ok	0
EgrLEA2-76	LEA-like	Egrandis_v1_0.038918m	Eucgr.K01310	scaffold_11:16,234,738..16,235,367	11	0	Bad annotation	0
EgrLEA2-77	LEA-like	Egrandis_v1_0.026905m	Eucgr.K01311	scaffold_11:16,239,251..16,239,871	11	0	Ok	2	68	628.647
EgrLEA2-78	LEA-like	Egrandis_v1_0.043116m	Eucgr.K01312	scaffold_11:16,247,827..16,248,447	11	0	Ok	2	41	379.037
EgrLEA2-79	LEA-like	Egrandis_v1_0.051633m	Eucgr.K01313	scaffold_11:16,252,268..16,252,888	11	0	Ok	0
EgrDHN-13	Dehydrin	nd	nd	scaffold_11:18,306,258..18,305,983	11	0	No annotation		4	83.2032
EgrDHN-14	Dehydrin	nd	nd	scaffold_11:18,351,943..18,351,629	11	0	No annotation		321	5850.38
EgrLEA1-02	LEA1	Egrandis_v1_0.042066m	Eucgr.K01836	scaffold_11:22,782,718..22,783,364	11	1	3' partial	1
EgrLEA2-80	LEA-like	Egrandis_v1_0.024317m	Eucgr.K02330	scaffold_11:30,442,073..30,442,819	11	0	Ok	0	54	415.014
EgrLEA2-81	LEA-like	Egrandis_v1_0.026648m	Eucgr.K02608	scaffold_11:33,913,456..33,914,091	11	0	Ok	0
EgrLEA2-82	LEA-like	Egrandis_v1_0.048534m	Eucgr.K02611	scaffold_11:33,930,845..33,931,540	11	0	Ok	0	7	57.7402
EgrLEA2-83	LEA-like	Egrandis_v1_0.040159m	Eucgr.K02612	scaffold_11:33,941,839..33,942,537	11	0	Ok	8	1	8.21319
EgrLEA2-84	LEA-like	Egrandis_v1_0.031752m	Eucgr.K02612	scaffold_11:33,952,787..33,953,485	11	0	Bad annotation	0
EgrLEA2-85	LEA-like	Egrandis_v1_0.049426m	Eucgr.K02614	scaffold_11:33,961,576..33,962,274	11	0	Ok	13
EgrLEA2-86	LEA-like	Egrandis_v1_0.026372m	Eucgr.K02615	scaffold_11:33,971,323..33,972,581	11	1	Ok	0	122	1080.87
EgrLEA3-06	LEA3	Egrandis_v1_0.049335m	Eucgr.K03492	scaffold_11:44,051,858..44,052,266	11	1	Ok	0
EgrLEA3-07	LEA3	nd	nd	scaffold_11:44,073,103..44,073,511	11	1	No annotation	0

## Sheet: Table S6
Supporting Information Table S6: List of APx and CIII Prx genes (Non Animal peroxidase) in E. grandis.
The PeroxiBase ID, new proposed nomenclature, sub-class memberships, status, old and new Phytozome nomenclatures, scaffold localization (start and stop codons), scaffold and intron number, quality of the annotation and EST number from NCBI, mapped RNAseq (SRR1230929, SRR1015902) and caluclated FPKM are displayed. Ok: the sequence is correctly annotated; Bad prediction: the sequence is badly predi…
PeroxiBase ID	Gene Name	Class	Status	Old Phytozome name	New Phytozome name	Localization	Scaffold	Intron number	Annotation	No. of ESTs		No. of reads	FPKM
8086	EgrAPx-R[P]	APx	Pseudogene	Egrandis_v1_0.037241m	Eucgr.C01738	29572460..29573198	3	1	Bad prediction (PS)	0
8079	EgrAPx-R	APx	Complete	Egrandis_v1_0.016593m	Eucgr.C01740	29587959..29592001	3	9	Bad prediction (Extra PS)	0	EgrAPx-R	14	78.1091
8110	EgrAPx01	APx	Complete	Egrandis_v1_0.024254m	Eucgr.A01180	18311317..18308253	1	8	Ok	0	EgrAPx01	666	5098.03
8109	EgrAPx[P]02	APx	Pseudogene	Egrandis_v1_0.039376m	Eucgr.A02691	37527278..37527686	1	2	Bad prediction (Partial 5')	0
8061	EgrAPx03	APx	Complete	Egrandis_v1_0.024217m	Eucgr.B02456	46686446..46688515	2	8	Ok	15	EgrAPx03	5324	40753.6
8080	EgrAPx[P]04	APx	Pseudogene	Egrandis_v1_0.036296m	Eucgr.C02673	50947080..50949338	3	5	Bad prediction (Partial 3')	0
8072	EgrAPx[P]05	APx	Pseudogene	Egrandis_v1_0.032468m	Eucgr.E00522	4950056..4951206	5	3	Bad prediction (PS)	0
8070	EgrAPx[P]06	APx	Pseudogene	Egrandis_v1_0.050796m	Eucgr.E00760	7777088..7775941	5	3	Bad prediction (PS)	0
8024	EgrAPx07	APx	Complete	Egrandis_v1_0.017443m	Eucgr.F00373	4944025..4940352	6	10	Ok	1	EgrAPx07	19	101.848
8023	EgrAPx08	APx	Complete	Egrandis_v1_0.012544m	Eucgr.F04344	52379874..52385149	6	11	Ok	1	EgrAPx08	1088	4657.89
8041	EgrAPx09	APx	Complete	Egrandis_v1_0.021866m	Eucgr.I01408	24537877..24533762	9	8	Ok	5	EgrAPx09	833	5535.04
8123	EgrAPx10	APx	Complete	Egrandis_v1_0.024164m	Eucgr.J00965	10501325..10503734	10	8	Ok	12	EgrAPx10	5234	39905.1
8119	EgrAPx11	APx	Complete	Egrandis_v1_0.023151m	Eucgr.J02463	30780527..30778300	10	8	Ok	0
8181	EgrPrx01	Class III	Complete	nd	nd	390579..389122	1	3	No annotation	0
8146	EgrPrx02	Class III	Complete	nd	nd	400985..395705	1	3	No annotation	0
8144	EgrPrx[P]03	Class III	Pseudogene	nd	nd	415173..405906	1	2	No annotation	0
8016	EgrPrx04	Class III	Complete	Egrandis_v1_0.018807m	Eucgr.A00042	418029..416398	1	3	Ok	0
8105	EgrPrx05	Class III	Partial	Egrandis_v1_0.043198m	Eucgr.A00043	423824..422215	1	2	Bad prediction (Missing PS)	0
8168	EgrPrx[P]06	Class III	Pseudogene	nd	nd	437833..433071	1	4	No annotation	0
8090	EgrPrx[P]07	Class III	Pseudogene	nd	nd	443024..440606	1	2	No annotation	0
8092	EgrPrx08	Class III	Complete	Egrandis_v1_0.039923m	Eucgr.A00045	446312..444803	1	3	Ok	0
8095	EgrPrx09	Class III	Complete	Egrandis_v1_0.039377m	Eucgr.A00295	3784493..3786197	1	3	Ok	0
8091	EgrPrx10	Class III	Partial	Egrandis_v1_0.053401m	Eucgr.A00296	3792160..3793705	1	3	Bad prediction (PS)	0
8108	EgrPrx[P]11	Class III	Pseudogene	Egrandis_v1_0.044842m	Eucgr.A00297	3796441..3800093	1	4	Bad prediction (Stop codons in frame)	0
8102	EgrPrx12	Class III	Complete	Egrandis_v1_0.051618m	Eucgr.A00298	3808975..3810583	1	3	Ok	0
8111	EgrPrx13	Class III	Complete	Egrandis_v1_0.018809m	Eucgr.A00299	3822006..3823636	1	3	Ok	0
8015	EgrPrx[P]14	Class III	Pseudogene	nd	nd	3824882..3825757	1	2	No annotation	0
8193	EgrPrx15	Class III	Complete	nd	nd	3830614..3832229	1	3	No annotation	0
8106	EgrPrx16	Class III	Complete	Egrandis_v1_0.018615m	Eucgr.A00301	3837880..3839325	1	3	Ok	0
8179	EgrPrx17	Class III	Complete	nd	nd	10528986..10531242	1	3	No annotation	0
8180	EgrPrx18	Class III	Complete	nd	nd	10616255..10618527	1	3	No annotation	0
8178	EgrPrx19	Class III	Partial	nd	nd	10703044..10704019	1	2	No annotation	0
8162	EgrPrx20	Class III	Complete	nd	nd	10873860..10876178	1	3	No annotation	0
8171	EgrPrx21	Class III	Complete	nd	nd	10916704..10919471	1	3	No annotation	2
8183	EgrPrx22	Class III	Complete	nd	nd	10954028..10956981	1	3	No annotation	1
8182	EgrPrx23	Class III	Complete	nd	nd	10988304..10991206	1	3	No annotation	0
8164	EgrPrx24	Class III	Complete	nd	nd	11036804..11039935	1	3	No annotation	0
8093	EgrPrx25	Class III	Complete	nd	nd	11071561..11074234	1	3	No annotation	0
8145	EgrPrx26	Class III	Complete	nd	nd	11080583..11081816	1	2	No annotation	0
8161	EgrPrx[P]27	Class III	Pseudogene	nd	nd	11087618..11088779	1	2	No annotation	0
8160	EgrPrx28	Class III	Complete	nd	nd	11091734..11102880	1	2	No annotation	0
8163	EgrPrx29	Class III	Complete	nd	nd	11113310..11115994	1	3	No annotation	0
8172	EgrPrx[P]30	Class III	Pseudogene	nd	nd	11170103..11172763	1	2	No annotation	0
8153	EgrPrx31	Class III	Complete	nd	nd	11184795..11186037	1	2	No annotation	0
8151	EgrPrx32	Class III	Complete	nd	nd	11191490..11190265	1	2	No annotation	0
8147	EgrPrx33	Class III	Complete	nd	nd	11195550..11194296	1	2	No annotation	0
8112	EgrPrx[P]34	Class III	Pseudogene	nd	nd	11199866..11199446	1	1	No annotation	0
8152	EgrPrx35	Class III	Complete	nd	nd	11201177..11202398	1	2	No annotation	0
8149	EgrPrx36	Class III	Complete	nd	nd	11222993..11221739	1	2	No annotation	0
8096	EgrPrx[P]37	Class III	Pseudogene	nd	nd	11225645..11225180	1	3	Bad prediction (PS with stop codons in frame)	0
8150	EgrPrx38	Class III	Complete	Egrandis_v1_0.039759m	Eucgr.A00682	11234512..11235733	1	2	Ok	0
8154	EgrPrx39	Class III	Complete	nd	nd	11254213..11252962	1	2	No annotation	0
8089	EgrPrx[P]40	Class III	Pseudogene	nd	nd	11260324..11259814	1	1	No annotation	0
8148	EgrPrx41	Class III	Complete	nd	nd	11261566..11262789	1	2	No annotation	0
10462	EgrPrx[P]42	Class III	Pseudogene	nd	nd	15356689..15359626	1	3	No annotation	0
8099	EgrPrx43	Class III	Complete	Egrandis_v1_0.019632m	Eucgr.A00966	15361960..15359955	1	3	Ok	1
8098	EgrPrx44	Class III	Partial	Egrandis_v1_0.017698m	Eucgr.A01166	18126933..18128534	1	3	Bad prediction (Partial 3')	1	EgrPrx44	111	689.668
8094	EgrPrx45	Class III	Complete	Egrandis_v1_0.019593m	Eucgr.A01385	22311364..22313339	1	3	Ok	0
10463	EgrPrx[P]46	Class III	Pseudogene	nd	nd	22318445..22314118	1	3	No annotation	0
8088	EgrPrx[P]47	Class III	Pseudogene	Egrandis_v1_0.054048m	Eucgr.A02146	32123385..32125908	1	1	Bad prediction (Frame shift)	0
8101	EgrPrx48	Class III	Complete	Egrandis_v1_0.019606m	Eucgr.A02147	32128528..32129879	1	1	Ok	0
8103	EgrPrx[P]49	Class III	Pseudogene	Egrandis_v1_0.027617m	Eucgr.A02148	32132586..32134109	1	1	Bad prediction (Frame shift and stop codons in frame)	0
8165	EgrPrx50	Class III	Complete	nd	nd	35205358..35207294	1	3	No annotation	0
8100	EgrPrx51	Class III	Complete	Egrandis_v1_0.018800m	Eucgr.A02457	35229578..35232322	1	3	Ok	0
8104	EgrPrx52	Class III	Complete	Egrandis_v1_0.038094m	Eucgr.A02458	35235175..35237112	1	3	Ok	0
8097	EgrPrx53	Class III	Complete	Egrandis_v1_0.018850m	Eucgr.A02459	35254045..35256763	1	3	Ok	1	EgrPrx53	8	45.6997
8014	EgrPrx54	Class III	Complete	Egrandis_v1_0.018837m	Eucgr.A02460	35263534..35266207	1	3	Ok	3
10487	EgrPrx55	Class III	Complete	nd	nd	35289437..35291058	1	3	No annotation	1	EgrPrx55	101	580.424
8107	EgrPrx56	Class III	Complete	Egrandis_v1_0.019519m	Eucgr.A02844	38848759..38850352	1	2	Ok	1
10510	EgrPrx[P]57	Class III	Pseudogene	nd	nd	20371153..20368805	2	3	No annotation	0
8062	EgrPrx58	Class III	Partial	Egrandis_v1_0.039927m	Eucgr.B01255	20375016..20373025	2	1	Bad prediction (Partial 3')	1
10464	EgrPrx59	Class III	Complete	nd	nd	48127686..48130097	2	3	No annotation	0
8063	EgrPrx60	Class III	Complete	Egrandis_v1_0.045627m	Eucgr.B03091	55903272..55900928	2	3	Bad prediction (Missing PS)	0
8065	EgrPrx61	Class III	Complete	Egrandis_v1_0.019151m	Eucgr.B03369	58556032..58557462	2	1	Ok	0	EgrPrx61	1	5.79901
8064	EgrPrx62	Class III	Complete	Egrandis_v1_0.043210m	Eucgr.B03838	62411502..62409953	2	3	Ok	0
8060	EgrPrx63	Class III	Complete	Egrandis_v1_0.017352m	Eucgr.B03840	62418599..62417052	2	3	Ok	0
10490	EgrPrx64	Class III	Partial	nd	nd	63974877..63975510	2	1	No annotation	1
10489	EgrPrx65	Class III	Partial	nd	nd	64021241..64022164	2	2	No annotation	0
10461	EgrPrx66	Class III	Complete	nd	nd	64037720..64039329	2	3	No annotation	1
8084	EgrPrx67	Class III	Complete	Egrandis_v1_0.019396m	Eucgr.C02212	40565907..40568180	3	3	Ok	0	EgrPrx67	261	1532.11
8082	EgrPrx68	Class III	Complete	Egrandis_v1_0.019381m	Eucgr.C02389	44359105..44356816	3	3	Ok	0	EgrPrx68	85	498.964
8083	EgrPrx69	Class III	Complete	Egrandis_v1_0.017743m	Eucgr.C02744	52525492..52527620	3	3	Ok	1
8081	EgrPrx70	Class III	Complete	Egrandis_v1_0.019287m	Eucgr.C02747	52575482..52577517	3	3	Ok	0
8166	EgrPrx71	Class III	Complete	nd	nd	52638072..52640199	3	3	No annotation	2	EgrPrx71	111	647.615
8085	EgrPrx72	Class III	Complete	Egrandis_v1_0.019295m	Eucgr.C02751	52702298..52704046	3	3	Ok	1
8087	EgrPrx73	Class III	Complete	Egrandis_v1_0.045800m	Eucgr.C04029	74950017..74947899	3	3	Bad prediction (Partial 3')	0	EgrPrx73	1	5.85221
8035	EgrPrx74	Class III	Complete	Egrandis_v1_0.041098m	Eucgr.D00818	15204453..15202663	4	2	Ok	0
8033	EgrPrx75	Class III	Complete	Egrandis_v1_0.018909m	Eucgr.D01322	23754468..23752620	4	3	Ok	17	EgrPrx75	523	2996.56
8034	EgrPrx76	Class III	Complete	Egrandis_v1_0.041836m	Eucgr.D02157	35701146..35703047	4	3	Ok	0
8175	EgrPrx[P]77	Class III	Pseudogene	nd	nd	42466882..42065078	5	2	No annotation	0
8073	EgrPrx78	Class III	Complete	Egrandis_v1_0.045402m	Eucgr.E02655	42488441..42485818	5	2	Ok	0	EgrPrx78	19	103.589
8169	EgrPrx[P]79	Class III	Pseudogene	nd	nd	42505530..42504543	5	1	No annotation	0
8069	EgrPrx[P]80	Class III	Pseudogene	nd	nd	53789247..53790075	5	1	No annotation	0
8075	EgrPrx81	Class III	Complete	Egrandis_v1_0.017810m	Eucgr.E03164	53804176..53806482	5	2	Ok	0	EgrPrx81	110	599.727
8066	EgrPrx82	Class III	Complete	Egrandis_v1_0.043650m	Eucgr.E03708	64874042..64875735	5	3	Ok	0
8067	EgrPrx83	Class III	Complete	Egrandis_v1_0.019236m	Eucgr.E03715	65093384..65095216	5	3	Ok	1
8177	EgrPrx84	Class III	Complete	Egrandis_v1_0.019243m	Eucgr.E03716	65106351..65104660	5	3	Ok	0
8077	EgrPrx85	Class III	Complete	Egrandis_v1_0.044863m	Eucgr.E03999	68955323..68953515	5	2	Ok	0
8076	EgrPrx86	Class III	Complete	Egrandis_v1_0.018665m	Eucgr.E04056	69654789..69656741	5	3	Ok	0	EgrPrx86	108	611.47
8074	EgrPrx87	Class III	Complete	Egrandis_v1_0.016738m	Eucgr.E04120	70616272..70618113	5	3	Ok	1
10508	EgrPrx88	Class III	Partial	Egrandis_v1_0.037732m	Eucgr.E04121	70625088..70622207	5	3	Bad prediction (Partial 3')	0
10473	EgrPrx[P]89	Class III	Pseudogene	nd	nd	5056782..5058713	6	3	No annotation	0
10472	EgrPrx[P]90	Class III	Pseudogene	nd	nd	5064291..5065459	6	2	No annotation	0
8022	EgrPrx91	Class III	Complete	Egrandis_v1_0.046972m	Eucgr.F01472	18953311..18950840	6	3	Bad prediction (Partial 3')	0	EgrPrx91	2	9.49714
8030	EgrPrx92	Class III	Complete	Egrandis_v1_0.041300m	Eucgr.L02524	21508487..21507032	6	3	Ok	0
8021	EgrPrx93	Class III	Complete	Egrandis_v1_0.014915m	Eucgr.F03025	39812540..39814427	6	3	Ok	0
8019	EgrPrx94	Class III	Complete	Egrandis_v1_0.048497m	Eucgr.F03670	45039826..45038034	6	2	Ok	1
8027	EgrPrx95	Class III	Complete	Egrandis_v1_0.019864m	Eucgr.F03724	45417352..45418867	6	3	Ok	1	EgrPrx95	398	2387.59
8025	EgrPrx96	Class III	Complete	Egrandis_v1_0.017803m	Eucgr.F04195	50191426..50188288	6	2	Ok	15	EgrPrx96	3817	20810.5
8020	EgrPrx97	Class III	Complete	Egrandis_v1_0.017837m	Eucgr.F04198	50216895..50213763	6	2	Ok	4	EgrPrx97	24	130.85
8026	EgrPrx98	Class III	Complete	Egrandis_v1_0.017859m	Eucgr.F04267	50899714..50901980	6	3	Ok	0	EgrPrx98	9	49.2088
8050	EgrPrx[P]99	Class III	Pseudogene	nd	nd	6893795..6894885	7	1	No annotation	0
8058	EgrPrx100	Class III	Complete	Egrandis_v1_0.019477m	Eucgr.G00658	11400375..11397144	7	3	Ok	0
8053	EgrPrx[P]101	Class III	Pseudogene	nd	nd	24467876..24468103	7	0	No annotation	0
8056	EgrPrx102	Class III	Complete	Egrandis_v1_0.045133m	Eucgr.G01637	29545027..29543455	7	2	Ok	0
8158	EgrPrx[P]103	Class III	Pseudogene	nd	nd	29579974..29580225	7	0	No annotation	0
8051	EgrPrx[P]104	Class III	Pseudogene	nd	nd	29585395..29585628	7	0	No annotation	0
8049	EgrPrx105	Class III	Complete	Egrandis_v1_0.018505m	Eucgr.G01642	29590670..29592163	7	3	Ok	0
8055	EgrPrx[P]106	Class III	Pseudogene	nd	nd	40521098..40520719	7	1	No annotation	0
8052	EgrPrx[P]107	Class III	Pseudogene	nd	nd	40534706..40534200	7	0	No annotation	0
8059	EgrPrx[P]108	Class III	Pseudogene	nd	nd	40765815..40764747	7	1	No annotation	0
8048	EgrPrx109	Class III	Complete	Egrandis_v1_0.018499m	Eucgr.G02397	42547927..42546436	7	3	Ok	1
8054	EgrPrx110	Class III	Complete	Egrandis_v1_0.018542m	Eucgr.G02398	42554282..42552785	7	3	Ok	0
8057	EgrPrx111	Class III	Partial	nd	nd	43000614..43001108	7	0	No annotation	0
10470	EgrPrx112	Class III	Partial	nd	nd	49671487..49670116	7	3	No annotation	1	EgrPrx112	34	206.555
10469	EgrPrx113	Class III	Complete	nd	nd	49689681..49688306	7	3	No annotation	0	EgrPrx113	166	1005.28
10465	EgrPrx114	Class III	Complete	nd	nd	49713742..49716206	7	3	No annotation	0	EgrPrx114	2	11.8494
10466	EgrPrx115	Class III	Complete	nd	nd	49727152..49729238	7	3	No annotation	0
10467	EgrPrx116	Class III	Complete	nd	nd	49734971..49736737	7	3	No annotation	2
10468	EgrPrx117	Class III	Complete	nd	nd	49738855..49740401	7	3	No annotation	0
8130	EgrPrx118	Class III	Complete	Egrandis_v1_0.042298m	Eucgr.H00887	11023617..11025121	8	1	Ok	0
8135	EgrPrx119	Class III	Complete	Egrandis_v1_0.018602m	Eucgr.H00888	11027739..11029218	8	1	Ok	0
8127	EgrPrx120	Class III	Complete	Egrandis_v1_0.051123m	Eucgr.H00889	11032761..11035004	8	1	Bad prediction (Partial 5')	0
8136	EgrPrx121	Class III	Complete	Egrandis_v1_0.049807m	Eucgr.H00890	11061403..11060170	8	1	Bad prediction (Partial 3')	0
10511	EgrPrx122	Class III	Complete	Egrandis_v1_0.041562m	Eucgr.H00891	11066591..11065327	8	1	Ok	0
8128	EgrPrx123	Class III	Complete	Egrandis_v1_0.023465m	Eucgr.H01218	14646147..14643307	8	3	Bad prediction (Partial 3')	0
10509	EgrPrx124	Class III	Partial	nd	nd	25676083..25677308	8	3	No annotation	0	EgrPrx124	3	22.9641
8132	EgrPrx125	Class III	Complete	Egrandis_v1_0.040155m	Eucgr.H03666	53745833..53744206	8	3	Ok	0
8133	EgrPrx126	Class III	Complete	Egrandis_v1_0.047140m	Eucgr.H03667	53795377..53793719	8	3	Ok	0
8131	EgrPrx[P]127	Class III	Pseudogene	Egrandis_v1_0.041389m	Eucgr.H03668	53802268..53800020	8	3	Bad prediction (Partial 3', frame shift in it)	0
8137	EgrPrx[P]128	Class III	Pseudogene	Egrandis_v1_0.050016m	Eucgr.H03669	53810226..53808637	8	3	Bad prediction (Partial 3', frame shift and stop codon in it)	0
8138	EgrPrx129	Class III	Complete	Egrandis_v1_0.051276m	Eucgr.H03910	56858176..56856248	8	2	Bad prediction (Partial 3')	1
8134	EgrPrx130	Class III	Complete	Egrandis_v1_0.053544m	Eucgr.H03915	56899843..56897936	8	2	Bad prediction (Partial 3')	0
8129	EgrPrx131	Class III	Complete	Egrandis_v1_0.019415m	Eucgr.H04063	58503710..58505181	8	3	Ok	0
10460	EgrPrx132	Class III	Partial	nd	nd	67851826..67850182	8	2	No annotation	0	EgrPrx132	37	224.069
8037	EgrPrx133	Class III	Complete	Egrandis_v1_0.019276m	Eucgr.I00020	255362..257067	9	3	Ok	1	EgrPrx133	24	140.025
8036	EgrPrx134	Class III	Complete	Egrandis_v1_0.019168m	Eucgr.I00717	15058674..15060416	9	3	Ok	7	EgrPrx134	40	231.961
8040	EgrPrx135	Class III	Complete	Egrandis_v1_0.019001m	Eucgr.I01176	22754801..22753153	9	3	Ok	0
8038	EgrPrx136	Class III	Complete	Egrandis_v1_0.049101m	Eucgr.I02385	34490498..34491481	9	0	Ok	0
10485	EgrPrx137	Class III	Partial	nd	nd	34549889..34548323	9	2	No annotation	0	EgrPrx137	559	3676.1
8013	EgrPrx138	Class III	Complete	Egrandis_v1_0.018939m	Eucgr.I02673	37896586..37898191	9	2	Ok	1
8200	EgrPrx[P]139	Class III	Pseudogene	nd	nd	37899539..37903936	9	2	No annotation	0
8203	EgrPrx140	Class III	Partial	nd	nd	37905231..37905659	9	0	No annotation	0
8204	EgrPrx[P]141	Class III	Pseudogene	nd	nd	37907416..37907106	9	0	No annotation	0
8156	EgrPrx[P]142	Class III	Pseudogene	nd	nd	38217451..38216853	9	2	No annotation	0
8139	EgrPrx[P]143	Class III	Pseudogene	Egrandis_v1_0.050432m	Eucgr.I02714	38220537..38219901	9	2	Bad prediction (PS)	0
8157	EgrPrx144	Class III	Complete	nd	nd	38231920..38230678	9	2	No annotation	0
10507	EgrPrx145	Class III	Complete	nd	nd	1616110..1614107	10	3	No annotation	0	EgrPrx145	78	449.598
8115	EgrPrx146	Class III	Complete	Egrandis_v1_0.045364m	Eucgr.J00503	5368615..5369907	10	3	Ok	0
10474	EgrPrx[P]147	Class III	Pseudogene	nd	nd	13116644..13115397	10	3	No annotation	0
10475	EgrPrx148	Class III	Complete	nd	nd	13149903..13148612	10	3	No annotation	0
8121	EgrPrx149	Class III	Complete	Egrandis_v1_0.043998m	Eucgr.J01614	21072668..21073824	10	1	Ok	0
8117	EgrPrx150	Class III	Complete	Egrandis_v1_0.038812m	Eucgr.J01615	21077223..21078296	10	1	Bad prediction (Extra PS')	1
8126	EgrPrx151	Class III	Complete	Egrandis_v1_0.042753m	Eucgr.J01616	21088383..21089626	10	1	Bad prediction (Partial 5')	0
8113	EgrPrx152	Class III	Complete	Egrandis_v1_0.053237m	Eucgr.J01617	21093783..21094958	10	1	Bad prediction (Extra 3')	0
8017	EgrPrx153	Class III	Complete	Egrandis_v1_0.043784m	Eucgr.J01618	21100468..21101674	10	1	Bad prediction (Partial 5')	0
8122	EgrPrx154	Class III	Complete	Egrandis_v1_0.046460m	Eucgr.J01619	21110055..21111297	10	1	Bad prediction (Partial 5')	0
8116	EgrPrx155	Class III	Complete	Egrandis_v1_0.040497m	Eucgr.J02173	27762758..27761739	10	0	Ok	0	EgrPrx155	613	3450.24
8120	EgrPrx156	Class III	Complete	Egrandis_v1_0.019338m	Eucgr.J02352	29469768..29471990	10	2	Ok	0	EgrPrx156	3	17.5566
10484	EgrPrx157	Class III	Complete	nd	nd	29713337..29715160	10	3	No annotation	0	EgrPrx157	3	17.2922
8114	EgrPrx158	Class III	Complete	Egrandis_v1_0.020027m	Eucgr.J02484	30940600..30938898	10	3	Ok	1	EgrPrx158	912	5505.59
8155	EgrPrx[P]159	Class III	Pseudogene	nd	nd	31500003..31500826	10	2	No annotation	0
8118	EgrPrx[P]160	Class III	Pseudogene	Egrandis_v1_0.052949m	Eucgr.J02563	31505357..31506165	10	1	Bad prediction (Partial 3')	0
8046	EgrPrx161	Class III	Complete	Egrandis_v1_0.026297m	Eucgr.K00806	9209692..9211674	11	3	Bad prediction (Partial 3')	1	EgrPrx161	2	11.6687
8044	EgrPrx[P]162	Class III	Pseudogene	nd	nd	9213307..9214695	11	3	No annotation	0
8043	EgrPrx163	Class III	Complete	Egrandis_v1_0.030892m	Eucgr.K00808	9232135..9234091	11	3	Bad prediction (Partial 5')	1
8047	EgrPrx[P]164	Class III	Pseudogene	Egrandis_v1_0.050687m	Eucgr.K00809	9235717..9237096	11	3	Bad prediction (Frame shift, stop codon and missing PS in frame)	0
10482	EgrPrx[P]165	Class III	Pseudogene	nd	nd	14144914..14147064	11	3	No annotation	0
10480	EgrPrx[P]166	Class III	Pseudogene	nd	nd	15873760..15875414	11	2	No annotation	0
10479	EgrPrx167	Class III	Complete	nd	nd	15885446..15887199	11	1	No annotation	0
10478	EgrPrx[P]168	Class III	Pseudogene	nd	nd	15903019..15903898	11	1	No annotation	0
10492	EgrPrx169	Class III	Partial	nd	nd	15933581..15934950	11	2	No annotation	0
10476	EgrPrx[P]170	Class III	Pseudogene	nd	nd	15939346..15938828	11	1	No annotation	0
10477	EgrPrx[P]171	Class III	Pseudogene	nd	nd	15943807..15943381	11	0	No annotation	0
10481	EgrPrx[P]172	Class III	Pseudogene	nd	nd	15944935..15945947	11	2	No annotation	0
10483	EgrPrx[P]173	Class III	Pseudogene	nd	nd	43316798..43316418	11	0	No annotation	0
8045	EgrPrx[P]174	Class III	Pseudogene	nd	nd	44860011..44858971	11	2	No annotation	0
8042	EgrPrx175	Class III	Partial	Egrandis_v1_0.053641m	Eucgr.L01488	1595..3207	241	3	Bad prediction (Partial 3')	0	EgrPrx175	1	7.14058
8078	EgrPrx176	Class III	Partial	Egrandis_v1_0.023548m	Eucgr.L01603	47886..50063	282	3	Bad prediction (Partial 3')	0
8012	EgrPrx177	Class III	Complete	Egrandis_v1_0.018912m	Eucgr.L02460	4213..6306	940	2	Ok	3
8029	EgrPrx178	Class III	Complete	nd	nd	11150..12743	940	2	No annotation	2
10756	EgrPrx179	Class III	Partial	nd	nd	14038..14466	940	0	No annotation	2
10471	EgrPrx[P]180	Class III	Pseudogene	nd	nd	4814..5525	1899	1	No annotation	0
8018	EgrPrx181	Class III	Partial	nd	nd	114..1132	4622	2	No annotation	0

## Sheet: Table S7
Supporting Information Table S7: The RNA-seq data of the mutigenic families in E. grandis.
In the RNA-seq the RNA from immature xylem, young leaf, mature leaf, shoot tips, roots, flowers, phloem were sequenced. The DNA sequences of genes in families AP2/ERF, PIN, LAX, DNAj, GRAS, LEA, APx and CIII Prx annotated by Phytozome were used to screen the RNA-seq data. Value of zero stands for genes with no hit (no expression) and empty cells correspond to genes not included in the mapping pro…
Gene Name	Old Phytozome name	New Phytozome name	Immature xylem	Young leaf	Mature leaf	Shoot tips	roots	flowers	phloem	Average FPKM	SUM	Gene Name	FPKM from NCBI
EgrAP2-01	Egrandis_v1_0.025322m	Eucgr.A01182	3870	41473	5270	58933	578	289980	16077	59454	416181	EgrAP2-01	8.32032
EgrAP2-02	Egrandis_v1_0.004950m	Eucgr.B01460	0	0	0	0	8649	0	0	1236	8649
EgrAP2-03	Egrandis_v1_0.012016m	Eucgr.B02453	304593	378931	287212	365015	122318	319292	288738	295157	2066098	EgrAP2-03	1605.15
EgrAP2-04	Egrandis_v1_0.050917m	Eucgr.B03412	0	2808	4104	0	205	3837	3515	2067	14468
EgrAP2-05	Egrandis_v1_0.042166m	Eucgr.C00238	0	0	0	0	0	471	0	67	471
EgrAP2-06	Egrandis_v1_0.008536m	Eucgr.C02333	30636	203059	80063	122030	168019	297014	284308	169304	1185130	EgrAP2-06	14.1754
EgrAP2-07	Egrandis_v1_0.049039m	Eucgr.C02519
EgrAP2-08	Egrandis_v1_0.045511m	Eucgr.C02520	0	0	0	0	0	0	0	0	0
EgrAP2-09	nd	nd
EgrAP2-10	Egrandis_v1_0.008385m	Eucgr.F00098										EgrAP2-10	251.148
EgrAP2-11	Egrandis_v1_0.005293m	Eucgr.F02223	102204	958370	101687	1059130	74845	1010624	1114428	631613	4421290	EgrAP2-11	219.365
EgrAP2-12	Egrandis_v1_0.017864m	Eucgr.F03987	4995	1052323	1124237	1397553	79248	993311	3005	664953	4654672	EgrAP2-12	5.46764
EgrAP2-13	Egrandis_v1_0.006443m	Eucgr.F04421
EgrAP2-14	Egrandis_v1_0.011721m	Eucgr.H02335	26475	234016	85695	83633	10822	95415	121955	94002	658011	EgrAP2-14	526.775
EgrAP2-15	Egrandis_v1_0.039221m	Eucgr.I00564	0	10520	9093	4803	11175	61928	756	14039	98274	EgrAP2-15	7.54901
EgrAP2-16	Egrandis_v1_0.007978m	Eucgr.I00892	10106	74216	19547	160249	0	620953	2687	126823	887759	EgrAP2-16	310.886
EgrAP2-17	Egrandis_v1_0.039369m	Eucgr.I01921										EgrAP2-17	4.74857
EgrAP2-18	Egrandis_v1_0.014231m	Eucgr.J00316	2524	23121	17491	29498	23888	42303	2578	20201	141404
EgrAP2-19	Egrandis_v1_0.054287m	Eucgr.J00792	0	0	0	0	14109	1471	0	2226	15579
EgrAP2-20	Egrandis_v1_0.010819m	Eucgr.J02113	882443	2194287	1254301	1296025	45211	729552	363943	966538	6765763	EgrAP2-20	6314.33
EgrAP2-21	Egrandis_v1_0.053635m	Eucgr.J02131	315	2375	0	1265	0	403	0	623	4358	EgrAP2-21	93.2303
EgrDREB-01	Egrandis_v1_0.031215m	Eucgr.A01537	39396	0	0	0	5204	0	0	6372	44601	EgrDREB-01	10.1791
EgrDREB-02	Egrandis_v1_0.021692m	Eucgr.A02390	0	16005	24876	6177	0	5154	1317	7647	53529	EgrDREB-02	13.1524
EgrDREB-03	Egrandis_v1_0.024019m	Eucgr.A02817	530298	2360457	3318143	2210770	157831	49964	574277	1314534	9201740	EgrDREB-03	7.53415
EgrDREB-04	Egrandis_v1_0.025448m	Eucgr.A02818	5239580	5971757	10471687	7400713	1165477	88100	6749760	5298153	37087074	EgrDREB-04	16.6406
EgrDREB-05	Egrandis_v1_0.044344m	Eucgr.A02820	124031	501643	941393	539055	108889	3329	224131	348924	2442471
EgrDREB-06	Egrandis_v1_0.042687m	Eucgr.A02821	44774	42030	93044	57010	14420	0	132351	54804	383628
EgrDREB-07	Egrandis_v1_0.025684m	Eucgr.A02822	22268	64431	93519	59171	993	1447	114908	50962	356737
EgrDREB-08	Egrandis_v1_0.048068m	Eucgr.A02823	0	13487	10359	4797	0	780	0	4203	29424
EgrDREB-09	Egrandis_v1_0.051954m	Eucgr.A02824	0	1000	3059	0	0	0	0	580	4059
EgrDREB-10	Egrandis_v1_0.050421m	Eucgr.A02825	660	3343	32802	8794	0	8622	7248	8781	61469
EgrDREB-11	Egrandis_v1_0.042378m	Eucgr.A02826	715	6040	10390	7711	0	0	1417	3753	26274
EgrDREB-12	Egrandis_v1_0.045584m	Eucgr.A02827
EgrDREB-13	Egrandis_v1_0.026041m	Eucgr.A02830	1120	1095	2542	6786	0	0	4655	2314	16199
EgrDREB-14	Egrandis_v1_0.053880m	Eucgr.A02831	8947	0	3926	2655	0	1014	21898	5491	38439
EgrDREB-15	Egrandis_v1_0.040541m	Eucgr.A02832	0	1999	1909	0	0	609	3430	1135	7947
EgrDREB-16	Egrandis_v1_0.028907m	Eucgr.A02833	48559	840	4022	14902	18571	583	162961	35777	250437
EgrDREB-17	Egrandis_v1_0.025814m	Eucgr.A02834	86553	17337	36999	23827	56815	21889	109322	50392	352743
EgrDREB-18	Egrandis_v1_0.051078m	Eucgr.B02161
EgrDREB-19 [P]	Egrandis_v1_0.014873m	Eucgr.B03724	313942	909219	909540	856324	602386	759477	432210	683300	4783098	EgrDREB-19	149.506
EgrDREB-20	Egrandis_v1_0.024797m	Eucgr.C00546	26339	33213	121178	101117	14019	317050	55458	95482	668373	EgrDREB-20	7.97364
EgrDREB-21	Egrandis_v1_0.029313m	Eucgr.C00590										EgrDREB-21	79.7364
EgrDREB-22 [P]	nd	nd
EgrDREB-23	Egrandis_v1_0.024729m	Eucgr.C00780	549520	240238	208881	904784	766769	23039	645286	476931	3338517
EgrDREB-24	Egrandis_v1_0.028677m	Eucgr.C00781
EgrDREB-25	nd	nd
EgrDREB-26	Egrandis_v1_0.023726m	Eucgr.C02928	43977	1468483	1097009	1414827	154671	183435	146689	644156	4509090	EgrDREB-26	7.3887
EgrDREB-27	Egrandis_v1_0.026845m	Eucgr.C03175	63908	10974	6603	43175	32929	889	50908	29912	209386
EgrDREB-28	Egrandis_v1_0.027893m	Eucgr.C03297	992509	317520	533517	641120	483018	19122	1308219	613575	4295025
EgrDREB-29 [P]	nd	nd
EgrDREB-30	Egrandis_v1_0.025181m	Eucgr.C03785										EgrDREB-30	8.17809
EgrDREB-31	Egrandis_v1_0.041217m	Eucgr.D01731	696128	370003	851285	810600	102393	36469	1006194	553296	3873073	EgrDREB-31	12.6733
EgrDREB-32	Egrandis_v1_0.023349m	Eucgr.D01924	13974	153014	240784	266721	21035	12981	55505	109145	764014
EgrDREB-33	Egrandis_v1_0.024787m	Eucgr.D01925	1283086	3230377	3312893	1966887	237709	22665	1654477	1672585	11708094
EgrDREB-34	Egrandis_v1_0.037887m	Eucgr.D02102	178316	446199	272280	987270	130616	95645	608411	388391	2718737	EgrDREB-34	8.46758
EgrDREB-35	Egrandis_v1_0.040558m	Eucgr.E00046
EgrDREB-36	Egrandis_v1_0.021707m	Eucgr.E00529	616	170835	102186	257266	9648	3006	6829	78627	550386
EgrDREB-37	Egrandis_v1_0.045089m	Eucgr.E00530
EgrDREB-38	Egrandis_v1_0.019614m	Eucgr.E00857	450	181209	350932	98204	3567	120676	2622	108237	757660
EgrDREB-39	Egrandis_v1_0.050093m	Eucgr.E01593	5153	32302	39081	84576	52226	19046	93527	46559	325912	EgrDREB-39	79.1865
EgrDREB-40	Egrandis_v1_0.029340m	Eucgr.F00192	226082	23815	145266	36340	832801	36739	48016	192723	1349060	EgrDREB-40	275.019
EgrDREB-41	Egrandis_v1_0.017137m	Eucgr.F00497	1767167	2484873	2961193	2792153	1886403	429115	1519617	1977217	13840522	EgrDREB-41	179.737
EgrDREB-42	Egrandis_v1_0.050374m	Eucgr.F01607	0	0	0	0	0	957	1887	406	2844
EgrDREB-43	Egrandis_v1_0.041817m	Eucgr.F02317
EgrDREB-44	Egrandis_v1_0.050025m	Eucgr.F02319	12931	938414	1745200	1185239	339821	36991	17328	610846	4275925
EgrDREB-45	Egrandis_v1_0.018748m	Eucgr.F02440	13980700	8542273	8290950	7828330	6822637	5717980	13543933	9246686	64726803	EgrDREB-45	11521.9
EgrDREB-46	Egrandis_v1_0.029984m	Eucgr.F02967
EgrDREB-47	Egrandis_v1_0.050609m	Eucgr.F02974	92576	9368	9535	12633	22928	389	125427	38979	272855
EgrDREB-48	Egrandis_v1_0.042888m	Eucgr.F02975	30220	7753	27127	18657	75220	3204	254861	59578	417043
EgrDREB-49	Egrandis_v1_0.053262m	Eucgr.F02976	75489	1610	10902	23197	12269	2861	249719	53721	376046
EgrDREB-50	Egrandis_v1_0.022607m	Eucgr.F03062	25167	48263	57147	109169	23029	141476	29462	61959	433714	EgrDREB-50	48.36
EgrDREB-51	Egrandis_v1_0.023644m	Eucgr.F03772	480443	125624	232996	279761	65036	6670	1674923	409351	2865454
EgrDREB-52	Egrandis_v1_0.027741m	Eucgr.F04365	656719	172893	230579	454880	130214	71519	1028348	392164	2745151	EgrDREB-52	8.77832
EgrDREB-53	Egrandis_v1_0.024022m	Eucgr.G03094	1953497	421230	619295	354878	363480	156485	1687803	793810	5556668	EgrDREB-53	844.905
EgrDREB-54	Egrandis_v1_0.029951m	Eucgr.H02094										EgrDREB-54	450.993
EgrDREB-55	Egrandis_v1_0.014114m	Eucgr.H02782	35685	9043	17156	7522	23208	30647	12714	19425	135974	EgrDREB-55	64.4025
EgrDREB-56	Egrandis_v1_0.049649m	Eucgr.I00422	156012	7712	31370	7332	19455	114268	45626	54539	381775	EgrDREB-56	2750.22
EgrDREB-57 [P]	nd	nd										EgrDREB-57	363.756
EgrDREB-58	Egrandis_v1_0.047916m	Eucgr.J00187										EgrDREB-58	9.81371
EgrDREB-59	Egrandis_v1_0.051885m	Eucgr.K00217
EgrDREB-60	Egrandis_v1_0.055153m	Eucgr.K00220	0	58198	43452	111922	0	130253	0	49118	343825
EgrDREB-61	Egrandis_v1_0.011144m	Eucgr.K00961	110330	142855	109088	126763	134570	47831	36536	101139	707972	EgrDREB-61	68.2022
EgrDREB-62	Egrandis_v1_0.048153m	Eucgr.K02069
EgrDREB-63	Egrandis_v1_0.048281m	Eucgr.K02071	10256	0	0	0	2553	0	0	1830	12809
EgrDREB-64	Egrandis_v1_0.049567m	Eucgr.K02952	2250	3951	2881	7431	581	2783	0	2840	19877
EgrERF-001	Egrandis_v1_0.052356m	Eucgr.A01091	338672	147271	215221	223263	171201	216548	529136	263045	1841313	EgrERF-001	1016.11
EgrERF-002	Egrandis_v1_0.039599m	Eucgr.A02109	999	952	1930	1859	7942	1828	0	2216	15509
EgrERF-003	Egrandis_v1_0.013549m	Eucgr.A02341	349828	941094	306097	545168	282057	463772	822492	530072	3710507	EgrERF-003	3454.5
EgrERF-004	Egrandis_v1_0.017345m	Eucgr.A02669	63958	46743	96073	67079	192416	51930	63261	83066	581460	EgrERF-004	202.562
EgrERF-005	Egrandis_v1_0.045365m	Eucgr.A02924	27408	15064	8401	31651	239659	20864	45371	55488	388416
EgrERF-006	Egrandis_v1_0.026873m	Eucgr.B00666
EgrERF-007	Egrandis_v1_0.018567m	Eucgr.B00720										EgrERF-007	468.54
EgrERF-008	Egrandis_v1_0.044458m	Eucgr.B01537	0	0	0	0	0	0	0	0	0
EgrERF-009 [P]	Egrandis_v1_0.054396m	Eucgr.B01538
EgrERF-010	Egrandis_v1_0.040030m	Eucgr.B01539
EgrERF-011	Egrandis_v1_0.038908m	Eucgr.B01540
EgrERF-012	Egrandis_v1_0.049829m	Eucgr.B01541	0	0	0	0	0	1793	0	256	1793
EgrERF-013	Egrandis_v1_0.053506m	Eucgr.B01542	0	0	0	0	0	0	0	0	0
EgrERF-014	Egrandis_v1_0.042158m	Eucgr.B01544
EgrERF-015	Egrandis_v1_0.055070m	Eucgr.B03281
EgrERF-016	Egrandis_v1_0.024837m	Eucgr.B03559	35225	29157	825	96182	200480	12237	49012	60445	423118	EgrERF-016	79.7364
EgrERF-017	Egrandis_v1_0.041191m	Eucgr.B03565
EgrERF-018	Egrandis_v1_0.021710m	Eucgr.B03605
EgrERF-019	Egrandis_v1_0.025520m	Eucgr.C01178	2577	1170100	1444023	2407137	1188	1299690	1905	903803	6326620	EgrERF-019	8.35666
EgrERF-020	Egrandis_v1_0.028133m	Eucgr.C02719	504043	593164	590882	1754270	123366	654819	1538013	822651	5758556	EgrERF-020	3684.08
EgrERF-021	Egrandis_v1_0.026700m	Eucgr.C04221	17957	136002	972667	367602	5815	252558	9576	251739	1762176	EgrERF-021	54.6764
EgrERF-022	Egrandis_v1_0.047890m	Eucgr.D01775	2762	14477	35411	10051	0	16981	40236	17131	119918	EgrERF-022	11.9605
EgrERF-023	Egrandis_v1_0.054175m	Eucgr.D02111	30299	17049	19109	13997	4525	1431	10510	13846	96920
EgrERF-024	Egrandis_v1_0.040767m	Eucgr.D02238
EgrERF-025	Egrandis_v1_0.042138m	Eucgr.D02344	10152	30651	23471	22009	28528	28565	10418	21971	153794	EgrERF-025	9.59235
EgrERF-026	nd	nd										EgrERF-026	106.315
EgrERF-027	nd	nd										EgrERF-027	164.814
EgrERF-028	Egrandis_v1_0.045634m	Eucgr.E00377
EgrERF-029	Egrandis_v1_0.019065m	Eucgr.E00378	136554	139453	236161	288791	310110	47598	217541	196601	1376207
EgrERF-030	Egrandis_v1_0.019390m	Eucgr.E00834	94840	93698	134776	130792	124671	24723	295379	128411	898880	EgrERF-030	29.3508
EgrERF-031	Egrandis_v1_0.042412m	Eucgr.E01552
EgrERF-032	Egrandis_v1_0.048717m	Eucgr.E01554	0	0	0	0	0	0	0	0	0
EgrERF-033	Egrandis_v1_0.042313m	Eucgr.E01555
EgrERF-034	Egrandis_v1_0.046701m	Eucgr.E01556
EgrERF-035	Egrandis_v1_0.038821m	Eucgr.E01557
EgrERF-036	Egrandis_v1_0.041591m	Eucgr.E01558
EgrERF-037	Egrandis_v1_0.040599m	Eucgr.E01559
EgrERF-038	Egrandis_v1_0.049543m	Eucgr.E01560
EgrERF-039	Egrandis_v1_0.053720m	Eucgr.E01561	0	0	0	0	0	0	0	0	0
EgrERF-040	Egrandis_v1_0.052208m	Eucgr.E01565
EgrERF-041	Egrandis_v1_0.050019m	Eucgr.E01568
EgrERF-042	Egrandis_v1_0.050400m	Eucgr.E01569
EgrERF-043	Egrandis_v1_0.047527m	Eucgr.E01570
EgrERF-044	Egrandis_v1_0.044332m	Eucgr.E01571	0	0	0	0	46850	1248	0	6871	48098
EgrERF-045	Egrandis_v1_0.028443m	Eucgr.E02651
EgrERF-046[P]	nd	nd
EgrERF-047	Egrandis_v1_0.050841m	Eucgr.E02652	0	0	0	0	761	0	0	109	761
EgrERF-048	Egrandis_v1_0.043570m	Eucgr.E03167	0	0	0	0	363	0	0	52	363
EgrERF-049	Egrandis_v1_0.028452m	Eucgr.E03168
EgrERF-050	Egrandis_v1_0.024939m	Eucgr.F00659	4077543	662367	1653104	1721987	0	167120	7007980	2184300	15290101	EgrERF-050	699.536
EgrERF-051	Egrandis_v1_0.044165m	Eucgr.F01164										EgrERF-051	989.831
EgrERF-052	Egrandis_v1_0.014504m	Eucgr.F02691	42049	11539	5103	102386	445833	20703	7329	90706	634942	EgrERF-052	4.1066
EgrERF-053	nd	nd										EgrERF-053	180.211
EgrERF-054	Egrandis_v1_0.025724m	Eucgr.F03499	341148	239195	440383	517862	511621	316254	503528	409999	2869991	EgrERF-054	2040.69
EgrERF-055	Egrandis_v1_0.045622m	Eucgr.F03941	0	0	0	5188	0	4475	0	1380	9663
EgrERF-056	Egrandis_v1_0.027840m	Eucgr.F03947	44569	8337	6281	38362	8269	34525	102197	34649	242541	EgrERF-056	3079.82
EgrERF-057	Egrandis_v1_0.015515m	Eucgr.F04203	3036	52273	79454	74762	263735	15140	862	69895	489263	EgrERF-057	4.93215
EgrERF-058	Egrandis_v1_0.046722m	Eucgr.G00002	0	3506	0	11574	0	0	0	2154	15080
EgrERF-059[P]	Egrandis_v1_0.054506m	Eucgr.G00380
EgrERF-060	Egrandis_v1_0.043600m	Eucgr.G00382
EgrERF-061	Egrandis_v1_0.039539m	Eucgr.G00383
EgrERF-062	Egrandis_v1_0.052466m	Eucgr.G00384										EgrERF-062	6.71465
EgrERF-063	Egrandis_v1_0.050355m	Eucgr.G00385
EgrERF-064[P]	Egrandis_v1_0.045236m	Eucgr.G00386
EgrERF-065	Egrandis_v1_0.024653m	Eucgr.G00388	0	0	0	1855	5557	0	0	1059	7412
EgrERF-066	nd	nd
EgrERF-067	Egrandis_v1_0.042851m	Eucgr.G00390
EgrERF-068	Egrandis_v1_0.026787m	Eucgr.G00391	0	505	0	942	0	0	0	207	1447
EgrERF-069	Egrandis_v1_0.051908m	Eucgr.G00392	464	86906	40640	186524	1562	7604	0	46243	323700
EgrERF-070	Egrandis_v1_0.044682m	Eucgr.G00393	973	469482	435863	572883	11873	16872	2357	215758	1510303
EgrERF-071	Egrandis_v1_0.019679m	Eucgr.G00394
EgrERF-072	Egrandis_v1_0.039297m	Eucgr.G00396	1631	21304	30463	74469	2373	4487	1897	19518	136624
EgrERF-073	Egrandis_v1_0.027849m	Eucgr.G00397	0	0	1188	1093	11792	1133	0	2172	15207
EgrERF-074	Egrandis_v1_0.052498m	Eucgr.G00938
EgrERF-075	Egrandis_v1_0.043191m	Eucgr.G00943	0	0	0	0	0	0	0	0	0
EgrERF-076	nd	nd
EgrERF-077	Egrandis_v1_0.025764m	Eucgr.G01970	19610	53179	19633	584943	819010	565564	74876	305259	2136816
EgrERF-078	Egrandis_v1_0.019940m	Eucgr.G02326	300949	1095926	1279583	1096945	551465	1254030	353794	847528	5932693	EgrERF-078	1167.46
EgrERF-079	Egrandis_v1_0.025138m	Eucgr.G02636
EgrERF-080	Egrandis_v1_0.010516m	Eucgr.G02793	1050602	8549	11062	1258	0	5710	66573	163394	1143755	EgrERF-080	2007.98
EgrERF-081	Egrandis_v1_0.030841m	Eucgr.H00170	0	1827	1842	1324	13438	626	0	2722	19057
EgrERF-082	Egrandis_v1_0.054452m	Eucgr.H00172	0	752	2409	0	5778	0	0	1277	8940
EgrERF-083	Egrandis_v1_0.030854m	Eucgr.H00177	852	0	0	0	0	926	0	254	1778
EgrERF-084	Egrandis_v1_0.020401m	Eucgr.H01085	1152063	622942	193906	571577	125972	157937	1053866	554038	3878263	EgrERF-084	307.665
EgrERF-085	Egrandis_v1_0.044642m	Eucgr.H01659	0	0	1819	499	60693	895	1215	9303	65121
EgrERF-086	Egrandis_v1_0.043654m	Eucgr.H02495	0	503139	553420	1008665	0	566466	0	375956	2631691
EgrERF-087	Egrandis_v1_0.025437m	Eucgr.H03088	0	0	1087	3814	70262	5474	6388	12432	87025	EgrERF-087	8.32032
EgrERF-088	Egrandis_v1_0.050362m	Eucgr.H03090	918	0	0	0	0	0	41679	6085	42597
EgrERF-089	Egrandis_v1_0.031018m	Eucgr.H03091	0	2149	1574	7552	8676	6011	11946	5415	37908	EgrERF-089	234.046
EgrERF-090[P]	Egrandis_v1_0.053455m	Eucgr.H03365
EgrERF-091	Egrandis_v1_0.038205m	Eucgr.H03870
EgrERF-092	Egrandis_v1_0.024552m	Eucgr.H03965	566217	54959	91330	406242	2718790	293271	596311	675303	4727120	EgrERF-092	1113.7
EgrERF-093	Egrandis_v1_0.052040m	Eucgr.H04254	0	2805	5410	4769	9384	0	0	3195	22368
EgrERF-094	Egrandis_v1_0.022177m	Eucgr.H04892	12075	466744	847089	303342	241958	29320	7170	272528	1907698
EgrERF-095	Egrandis_v1_0.019103m	Eucgr.I00291
EgrERF-096	Egrandis_v1_0.040692m	Eucgr.I00292	12855	45934	66600	186912	211689	41301	10948	82320	576239
EgrERF-097	Egrandis_v1_0.043578m	Eucgr.I01153	3026110	611796	1155362	820093	412646	19577	4163530	1458445	10209115	EgrERF-097	6.9336
EgrERF-098	Egrandis_v1_0.040679m	Eucgr.I01576	0	0	0	0	6208	0	0	887	6208
EgrERF-099	Egrandis_v1_0.016576m	Eucgr.I02007										EgrERF-099	43.6027
EgrERF-100	Egrandis_v1_0.053192m	Eucgr.I02155	8871723	6521903	9689690	9730103	6003840	8682446	8128090	8232542	57627796	EgrERF-100	31472
EgrERF-101	Egrandis_v1_0.055033m	Eucgr.J01042	3167	7086	2154	5652	0	716	3058	3119	21833	EgrERF-101	11.5282
EgrERF-102	Egrandis_v1_0.022054m	Eucgr.K00126	1684793	576008	1914567	1065947	2522993	319834	1080340	1309212	9164483	EgrERF-102	100.72
EgrERF-103	Egrandis_v1_0.043025m	Eucgr.K00128										EgrERF-103	126.116
EgrERF-104	Egrandis_v1_0.019403m	Eucgr.K00321	13933	9529	8980	19530	748	16494	31052	14324	100265	EgrERF-104	93.9227
EgrERF-105	Egrandis_v1_0.026173m	Eucgr.K00734										EgrERF-105	1948.63
EgrERF-106	Egrandis_v1_0.023124m	Eucgr.K02193	1686	2179	945	4516	0	3265	2652	2177	15241
EgrERF-107	Egrandis_v1_0.023161m	Eucgr.K02780	0	0	0	0	24946	0	0	3564	24946
EgrERF-108	Egrandis_v1_0.024789m	Eucgr.K03266	3413	13959	20562	65260	102236	16252	1918	31943	223599	EgrERF-108	39.7028
EgrRAV-01	Egrandis_v1_0.016983m	Eucgr.B03048	4316	782427	646719	830958	66724	156655	631	355490	2488431	EgrRAV-01	83.8871
EgrRAV-02	Egrandis_v1_0.054321m	Eucgr.B03049
EgrRAV-03[P]	nd	nd
EgrRAV-04	Egrandis_v1_0.050836m	Eucgr.B03644
EgrRAV-05[P]	nd	nd
EgrRAV-06	Egrandis_v1_0.018363m	Eucgr.C00358	89213	141691	55814	27521	145563	38279	15368	73350	513449	EgrRAV-06	602.556
EgrRAV-07	Egrandis_v1_0.054327m	Eucgr.D00053	0	0	0	0	0	0	0	0	0
EgrRAV-08	Egrandis_v1_0.042216m	Eucgr.G02345	952228	1024144	1939993	1766527	973764	130702	1954537	1248842	8741893	EgrRAV-08	320.105
Soloist	Egrandis_v1_0.045497m	Eucgr.K02136	333023	578656	401249	607660	194289	377684	228036	388657	2720596
EgrPIN1	Egrandis_v1_0.006719m	Eucgr.A02229										EgrPIN1	5064.86
EgrPIN2	Egrandis_v1_0.007035m	Eucgr.B00948										EgrPIN2	7371.55
EgrPIN3	Egrandis_v1_0.044195m	Eucgr.B01403
EgrPIN4	Egrandis_v1_0.016973m	Eucgr.B01405										EgrPIN4	15.7288
EgrPIN5	Egrandis_v1_0.049651m	Eucgr.B01406
EgrPIN6	Egrandis_v1_0.005402m	Eucgr.B02902										EgrPIN6	2.90832
EgrPIN7	Egrandis_v1_0.006100m	Eucgr.C00078
EgrPIN8	Egrandis_v1_0.008752m	Eucgr.F04265										EgrPIN8	1214.52
EgrPIN9	Egrandis_v1_0.005511m	Eucgr.G02187										EgrPIN9	29.3059
EgrPIN10	Egrandis_v1_0.051991m	Eucgr.G02548
EgrPIN11	Egrandis_v1_0.038684m	Eucgr.G02549
EgrPIN12	Egrandis_v1_0.023415m	Eucgr.H01382										EgrPIN12	36.3816
EgrPIN13	Egrandis_v1_0.054067m	Eucgr.H01390										EgrPIN13	3.68014
EgrPIN[P]14	nd	nd										EgrPIN14	5.03598
EgrPIN[P]15	nd	nd
EgrPIN16	Egrandis_v1_0.017413m	Eucgr.I01919
EgrPIN17	Egrandis_v1_0.006738m	Eucgr.K02271										EgrPIN17	2284.27
EgrLAX1	Egrandis_v1_0.010486m	Eucgr.A00514										EgrLAX1	3343.07
EgrLAX2	Egrandis_v1_0.008756m	Eucgr.F03758										EgrLAX2	736.584
EgrLAX3	Egrandis_v1_0.011594m	Eucgr.G01769										EgrLAX3	6673.33
EgrLAX4	Egrandis_v1_0.046557m	Eucgr.G03044
EgrLAX5	Egrandis_v1_0.010254m	Eucgr.K02992										EgrLAX5	5578.98
EgrDNAj/HSP40-001	Egrandis_v1_0.052539m	Eucgr.A00001	1089213	1134448	1340810	1049007	466847	1035779	971531	1012519	7087635	EgrDNAj-001	4615.67
EgrDNAj/HSP40-002	Egrandis_v1_0.023424m	Eucgr.A00085	11163	40286	63966	16836	0	25282	12138	24239	169670	EgrDNAj-002	36.3816
EgrDNAj/HSP40-003	Egrandis_v1_0.032489m	Eucgr.A00221	78129	146804	140947	138953	51139	68451	122912	106762	747335	EgrDNAj-003	1815.54
EgrDNAj/HSP40-004	Egrandis_v1_0.023511m	Eucgr.A00280	29146	128847	134618	58914	16119	120799	23739	73169	512182	EgrDNAj-004	14.6082
EgrDNAj/HSP40-005	Egrandis_v1_0.007311m	Eucgr.A00544	138456	62789	88383	75996	31327	97695	92182	83832	586827	EgrDNAj-005	366.517
EgrDNAj/HSP40-006	Egrandis_v1_0.008515m	Eucgr.A00545	76764	20357	42110	30987	9745	53847	43273	39583	277082	EgrDNAj-006	28.2809
EgrDNAj/HSP40-007	Egrandis_v1_0.032705m	Eucgr.A01173	452715	412028	489292	362699	202855	296264	530179	392290	2746032	EgrDNAj-007	1456.42
EgrDNAj/HSP40-008	Egrandis_v1_0.023648m	Eucgr.A01316	41852	251583	197645	142408	14287	161924	92978	128954	902676	EgrDNAj-008	73.6029
EgrDNAj/HSP40-009	Egrandis_v1_0.006120m	Eucgr.A01493	109339	105689	119840	140729	57187	208316	147535	126948	888634	EgrDNAj-009	1192.23
EgrDNAj/HSP40-010	Egrandis_v1_0.017584m	Eucgr.A01858	687637	349294	594701	528060	0	399934	743097	471818	3302724	EgrDNAj-010	2280.24
EgrDNAj/HSP40-011	Egrandis_v1_0.019273m	Eucgr.A01861	0	2871	2735	2850	11024	27282	22733	9928	69496	EgrDNAj-011	5.83437
EgrDNAj/HSP40-012	Egrandis_v1_0.028094m	Eucgr.A02166										EgrDNAj-012	498.777
EgrDNAj/HSP40-013	Egrandis_v1_0.022040m	Eucgr.A02407	293751	236568	126246	274449	168307	452382	652368	314867	2204072	EgrDNAj-013	2491.13
EgrDNAj/HSP40-014	Egrandis_v1_0.022798m	Eucgr.A02558	84396	79992	84089	73411	105381	71787	72454	81644	571510	EgrDNAj-014	168.235
EgrDNAj/HSP40-015	Egrandis_v1_0.016298m	Eucgr.B00059	262416	275501	163286	194407	32208	160110	171373	179900	1259302	EgrDNAj-015	504.884
EgrDNAj/HSP40-016	Egrandis_v1_0.002976m	Eucgr.B00103	76513	80572	113303	103788	59806	117816	105127	93846	656924	EgrDNAj-016	464.983
EgrDNAj/HSP40-017	Egrandis_v1_0.017660m	Eucgr.B00399	161304	221301	216577	216048	125845	165964	215174	188888	1322213	EgrDNAj-017	578.427
EgrDNAj/HSP40-018	Egrandis_v1_0.004546m	Eucgr.B00530	562211	664593	479698	451066	149699	573190	369342	464257	3249799	EgrDNAj-018	2460.83
EgrDNAj/HSP40-019	Egrandis_v1_0.006502m	Eucgr.B00587	196161	291725	330561	270767	47043	264819	186146	226746	1587222	EgrDNAj-019	807.577
EgrDNAj/HSP40-020	Egrandis_v1_0.038026m	Eucgr.B01595	408194	219460	198615	193986	87483	219407	308693	233691	1635837	EgrDNAj-020	1735.78
EgrDNAj/HSP40-021	Egrandis_v1_0.003549m	Eucgr.B01771	57543	154400	197551	198613	74095	305145	101304	155522	1088651	EgrDNAj-021	362.382
EgrDNAj/HSP40-022	nd	nd
EgrDNAj/HSP40-023	Egrandis_v1_0.023374m	Eucgr.B01968	37282	164539	279373	208154	8659	113889	38994	121556	850890	EgrDNAj-023	7.24877
EgrDNAj/HSP40[P]-001	nd	nd										EgrDNAj[P]-001	8.77832
EgrDNAj/HSP40-024	Egrandis_v1_0.029319m	Eucgr.B02081	760327	1040758	731108	951652	0	576925	572956	661961	4633726	EgrDNAj-024	1811.42
EgrDNAj/HSP40-025	Egrandis_v1_0.017898m	Eucgr.B02802	1007422	915361	776752	791018	137876	831808	1009524	781394	5469760	EgrDNAj-025	3515.69
EgrDNAj/HSP40-026	Egrandis_v1_0.028113m	Eucgr.B02899	78084	80460	291883	81655	251478	49048	28688	123042	861296	EgrDNAj-026	20.4671
EgrDNAj/HSP40-027	Egrandis_v1_0.013953m	Eucgr.B02999	920918	796790	596553	652897	0	612949	737624	616819	4317732	EgrDNAj-027	6252.55
EgrDNAj/HSP40-028	Egrandis_v1_0.045976m	Eucgr.B03370	2748313	1275767	1140683	1089399	452713	1409327	1796193	1416057	9912396	EgrDNAj-028	14406.4
EgrDNAj/HSP40-029	Egrandis_v1_0.018746m	Eucgr.B03403	1420937	1081236	947167	862112	286735	278097	985036	837331	5861319	EgrDNAj-029	1856.72
EgrDNAj/HSP40-030	Egrandis_v1_0.004186m	Eucgr.B03981	418254	671151	585246	632756	0	691032	364918	480480	3363357	EgrDNAj-030	2530.39
EgrDNAj/HSP40-031	Egrandis_v1_0.016728m	Eucgr.C01157	1095382	685256	1154807	1070427	898908	1121924	939244	995135	6965948	EgrDNAj-031	4186.16
EgrDNAj/HSP40-032	Egrandis_v1_0.026393m	Eucgr.C01583	1946793	1497073	1759540	2138883	0	1935727	1923587	1600229	11201603	EgrDNAj-032	14653.8
EgrDNAj/HSP40-033	Egrandis_v1_0.036267m	Eucgr.C01802
EgrDNAj/HSP40-034	Egrandis_v1_0.020867m	Eucgr.C01816	4423	20925	25793	22003	2905	53301	77946	29614	207298
EgrDNAj/HSP40[P]-002	nd	nd										EgrDNAj[P]-002	19.8651
EgrDNAj/HSP40-035	Egrandis_v1_0.026929m	Eucgr.C02748
EgrDNAj/HSP40-036	Egrandis_v1_0.025972m	Eucgr.C03150	412	167877	721017	147462	278	141822	3425	168899	1182293	EgrDNAj-036	8.62015
EgrDNAj/HSP40-037	Egrandis_v1_0.000029m	Eucgr.C04138	1057090	629671	449391	417073	97667	792430	400023	549049	3843344	EgrDNAj-037	1990.78
EgrDNAj/HSP40-038	Egrandis_v1_0.051564m	Eucgr.D00243	1625247	981941	993179	1021891	821920	879405	1607473	1133008	7931056	EgrDNAj-038	8633.49
EgrDNAj/HSP40-039	Egrandis_v1_0.009859m	Eucgr.D00271	1164907	301236	322651	310677	0	179068	2076330	622124	4354869	EgrDNAj-039	6415.55
EgrDNAj/HSP40-040	Egrandis_v1_0.018402m	Eucgr.D00597	2222887	592936	861977	719239	200312	252358	1665570	930754	6515279	EgrDNAj-040	3642.7
EgrDNAj/HSP40-041	Egrandis_v1_0.041312m	Eucgr.D00958										EgrDNAj-041	254.264
EgrDNAj/HSP40-042	Egrandis_v1_0.013208m	Eucgr.D02530	1527680	1618247	1570103	1592183	889764	1605747	1534327	1476864	10338051	EgrDNAj-042	8836.41
EgrDNAj/HSP40-043	Egrandis_v1_0.008290m	Eucgr.E00426	239983	330249	222556	240585	194393	297921	247443	253304	1773130	EgrDNAj-043	1053.75
EgrDNAj/HSP40-044	Egrandis_v1_0.025089m	Eucgr.F00104	429032	267790	227252	210715	177948	289621	243662	263717	1846020	EgrDNAj-044	1370.39
EgrDNAj/HSP40-045	Egrandis_v1_0.028503m	Eucgr.F00241	198120	189671	162645	180606	93885	150198	274157	178469	1249282	EgrDNAj-045	1268.73
EgrDNAj/HSP40-046	Egrandis_v1_0.019003m	Eucgr.F00419	412533	296967	425871	366023	296513	422502	561570	397426	2781979	EgrDNAj-046	1498.66
EgrDNAj/HSP40-047	Egrandis_v1_0.008060m	Eucgr.F01444	440580	636822	525075	687110	0	823817	430950	506336	3544354	EgrDNAj-047	2809.73
EgrDNAj/HSP40-048	Egrandis_v1_0.052463m	Eucgr.F01963	378173	756838	523598	726110	180598	558132	388270	501674	3511719	EgrDNAj-048	6128.48
EgrDNAj/HSP40-049	Egrandis_v1_0.031386m	Eucgr.F02131										EgrDNAj-049	1942.45
EgrDNAj/HSP40-050	Egrandis_v1_0.025236m	Eucgr.F02213										EgrDNAj-050	2184.71
EgrDNAj/HSP40-051	Egrandis_v1_0.030055m	Eucgr.F03659										EgrDNAj-051	209.887
EgrDNAj/HSP40-052	Egrandis_v1_0.022623m	Eucgr.F03733	309127	388696	449492	285958	120844	368573	246365	309865	2169055	EgrDNAj-052	1684.87
EgrDNAj/HSP40-053	Egrandis_v1_0.029922m	Eucgr.F03971
EgrDNAj/HSP40-054	Egrandis_v1_0.029897m	Eucgr.F03977										EgrDNAj-054	6758.42
EgrDNAj/HSP40-055	Egrandis_v1_0.006131m	Eucgr.F04124	556074	660769	649916	640652	0	611467	594022	530414	3712900	EgrDNAj-055	2470.94
EgrDNAj/HSP40-056	Egrandis_v1_0.016325m	Eucgr.F04280	2073	9457	13923	1882	18638	14212	1043	8747	61228
EgrDNAj/HSP40-057	Egrandis_v1_0.010979m	Eucgr.G00982	110436	189330	211452	301971	112609	365538	201089	213204	1492425	EgrDNAj-057	743.986
EgrDNAj/HSP40-058	Egrandis_v1_0.015594m	Eucgr.G01646	359061	676659	907918	614657	0	900462	327048	540829	3785805	EgrDNAj-058	4831.16
EgrDNAj/HSP40-059	Egrandis_v1_0.014859m	Eucgr.G01791	375102	543149	341090	366690	334756	419657	376337	393826	2756780	EgrDNAj-059	1005.49
EgrDNAj/HSP40-060	Egrandis_v1_0.003406m	Eucgr.G01935	100372	87750	100860	110971	54808	214748	88664	108310	758173	EgrDNAj-060	575.081
EgrDNAj/HSP40-061	Egrandis_v1_0.014004m	Eucgr.G02304	854436	526861	622184	679043	0	855253	775009	616112	4312787	EgrDNAj-061	6368.23
EgrDNAj/HSP40-062	Egrandis_v1_0.010375m	Eucgr.G02581	89739	222651	308245	244526	0	533740	88601	212500	1487501	EgrDNAj-062	58.2254
EgrDNAj/HSP40-063	Egrandis_v1_0.032908m	Eucgr.G02806	287119	375621	307771	346196	181853	278256	338142	302137	2114958	EgrDNAj-063	732.394
EgrDNAj/HSP40-064	Egrandis_v1_0.005616m	Eucgr.G03185	269237	341515	572762	544924	344287	594496	436981	443457	3104202	EgrDNAj-064	2028.85
EgrDNAj/HSP40-065	Egrandis_v1_0.012192m	Eucgr.G03399	629372	745766	515668	528570	111209	465909	597396	513413	3593890	EgrDNAj-065	1762.26
EgrDNAj/HSP40-066	Egrandis_v1_0.032460m	Eucgr.H00433	815679	503477	652305	522551	243212	307988	789270	547783	3834482	EgrDNAj-066	2159.02
EgrDNAj/HSP40-067	Egrandis_v1_0.012805m	Eucgr.H00540	68777	143788	104497	78872	21576	91602	82253	84481	591365	EgrDNAj-067	189.225
EgrDNAj/HSP40-068	Egrandis_v1_0.032545m	Eucgr.H00599	300157	42888	76503	55333	22969	11463	204418	101962	713731
EgrDNAj/HSP40-069	Egrandis_v1_0.006004m	Eucgr.H01056	89067	162210	507915	94376	23797	257207	180716	187898	1315288	EgrDNAj-069	806.905
EgrDNAj/HSP40-070	Egrandis_v1_0.027035m	Eucgr.H02689	660899	603442	524302	620383	606890	426174	311350	536206	3753442	EgrDNAj-070	1325.57
EgrDNAj/HSP40-071	Egrandis_v1_0.001627m	Eucgr.H03712	92072	179464	237554	264458	134094	400643	143151	207348	1451436	EgrDNAj-071	714.438
EgrDNAj/HSP40-072	Egrandis_v1_0.001653m	Eucgr.H05116	1551053	787156	691042	622956	125558	875543	747307	771516	5400615	EgrDNAj-072	5933.77
EgrDNAj/HSP40-073	Egrandis_v1_0.022651m	Eucgr.I00248	255408	267885	270637	206298	132396	227049	218133	225401	1577806	EgrDNAj-073	1206.45
EgrDNAj/HSP40-074	Egrandis_v1_0.008909m	Eucgr.I00723	63799	102934	61602	86345	13367	95382	43456	66698	466884	EgrDNAj-074	261.948
EgrDNAj/HSP40-075	Egrandis_v1_0.025317m	Eucgr.I01393	24624	23701	45325	163144	1248806	89981	18971	230650	1614551	EgrDNAj-075	395.933
EgrDNAj/HSP40-076	Egrandis_v1_0.026993m	Eucgr.I02134										EgrDNAj-076	2721.88
EgrDNAj/HSP40-077	Egrandis_v1_0.029908m	Eucgr.I02342	0	465	0	0	94492	6153	0	14444	101110
EgrDNAj/HSP40-078	Egrandis_v1_0.054290m	Eucgr.I02680
EgrDNAj/HSP40-079	Egrandis_v1_0.043609m	Eucgr.I02686
EgrDNAj/HSP40-080	Egrandis_v1_0.014029m	Eucgr.J00292	16832767	12598533	13599667	18833000	0	13420202	28536200	14831481	103820369	EgrDNAj-080	73026.4
EgrDNAj/HSP40-081	Egrandis_v1_0.024344m	Eucgr.J00577	1052592	980166	997203	1047172	0	907711	1483123	923995	6467967	EgrDNAj-081	9275.15
EgrDNAj/HSP40-082	Egrandis_v1_0.014029m	Eucgr.J00583	8279973	5008893	4513123	5436213	1813103	2622360	5905667	4797048	33579333	EgrDNAj-082	9049.8
EgrDNAj/HSP40-083	Egrandis_v1_0.000491m	Eucgr.J00737	368777	221412	227566	204473	59919	336445	217682	233753	1636274	EgrDNAj-083	1132.91
EgrDNAj/HSP40-084	Egrandis_v1_0.020834m	Eucgr.J02231										EgrDNAj-084	200.779
EgrDNAj/HSP40-085	Egrandis_v1_0.024364m	Eucgr.J02609	3161147	4972150	4800180	2311717	146320	644439	2088950	2589272	18124903	EgrDNAj-085	1520.14
EgrDNAj/HSP40-086	Egrandis_v1_0.010276m	Eucgr.J03072	272205	594317	674680	426169	93757	356345	266364	383405	2683837	EgrDNAj-086	784.8
EgrDNAj/HSP40-087	Egrandis_v1_0.029686m	Eucgr.J03121										EgrDNAj-087	2852.68
EgrDNAj/HSP40-088	Egrandis_v1_0.031955m	Eucgr.K00072										EgrDNAj-088	1774.78
EgrDNAj/HSP40-089	Egrandis_v1_0.031313m	Eucgr.K00578										EgrDNAj-089	2991
EgrDNAj/HSP40-090	Egrandis_v1_0.004751m	Eucgr.K00647	216060	285069	491320	479640	243753	673135	260326	378472	2649304	EgrDNAj-090	1180.84
EgrDNAj/HSP40-091	Egrandis_v1_0.018598m	Eucgr.K01146	239551	235167	743547	249590	131788	242116	137986	282820	1979743	EgrDNAj-091	1100.79
EgrDNAj/HSP40-092	Egrandis_v1_0.020449m	Eucgr.K01499	294127	184516	366918	301551	263789	395706	439917	320932	2246524	EgrDNAj-092	2240.85
EgrDNAj/HSP40-093	Egrandis_v1_0.000993m	Eucgr.K01572	221090	193605	156055	174190	46843	233204	90075	159295	1115062	EgrDNAj-093	591.142
EgrDNAj/HSP40-094	Egrandis_v1_0.023924m	Eucgr.K01842	199005	361118	320639	324276	81764	241580	276493	257839	1804875	EgrDNAj-094	1365.84
EgrDNAj/HSP40-095	Egrandis_v1_0.027704m	Eucgr.K02127										EgrDNAj-095	177.557
EgrDNAj/HSP40-096	Egrandis_v1_0.010574m	Eucgr.K03238	645024	757889	608302	569810	127879	482557	414225	515098	3605687	EgrDNAj-096	2297.98
EgrDNAj/HSP40-097	Egrandis_v1_0.012745m	Eucgr.K03340	633820	857532	1425163	742882	249462	896232	646634	778818	5451726	EgrDNAj-097	3412.65
EgrDNAj/HSP40-098	Egrandis_v1_0.018063m	Eucgr.K03532	1336100	1777100	1767817	1696003	151912	1311989	1240969	1325984	9281890	EgrDNAj-098	7274.17
EgrDNAj/HSP40-099	nd	nd										EgrDNAj-099	8072.92
EgrGRAS01	Egrandis_v1_0.012502	Eucgr.A00109	0	16910	9375	62628	10201	7370	28701	19312	135185	EgrGRAS01	4.28115
EgrGRAS02	Egrandis_v1_0.046644m	Eucgr.A00354	0	0	0	0	0	479	0	68	479
EgrGRAS03	Egrandis_v1_0.008919m	Eucgr.A00355	440	1643	875	1402	0	0	0	623	4361
EgrGRAS04	Egrandis_v1_0.049221m	Eucgr.A00605	497	0	0	0	27213	840	0	4078	28549
EgrGRAS05	Egrandis_v1_0.018396m	Eucgr.A00751	122663	57209	53994	95977	8024	19995	176324	76312	534184
EgrGRAS06	Egrandis_v1_0.044924m	Eucgr.A00762										EgrGRAS06	5.02277
EgrGRAS07	Egrandis_v1_0.018525m	Eucgr.A00764	11445	8173	20925	22518	4082	4007	24875	13718	96024
EgrGRAS08	Egrandis_v1_0.015259m	Eucgr.A00766	56242	26719	29288	35673	16060	18903	99364	40321	282250
EgrGRAS09	Egrandis_v1_0.014518m	Eucgr.A00769	184197	115275	90088	118726	30580	23491	161310	103381	723667
EgrGRAS10	Egrandis_v1_0.043565m	Eucgr.A00771
EgrGRAS11	Egrandis_v1_0.013973m	Eucgr.A00772	43679	23308	26277	25565	12093	13695	65364	29997	209981
EgrGRAS12	Egrandis_v1_0.011361m	Eucgr.A00903	17670	13950	44527	14446	31736	50271	16432	27004	189031	EgrGRAS12	101.146
EgrGRAS13	Egrandis_v1_0.008901m	Eucgr.A01051	937711	85725	90234	103667	66967	144290	919525	335446	2348119	EgrGRAS13	713.08
EgrGRAS14	Egrandis_v1_0.003893m	Eucgr.A01279	466237	310284	254971	224043	155622	198862	316549	275224	1926568	EgrGRAS14	445.58
EgrGRAS15	Egrandis_v1_0.045681m	Eucgr.A02754	1299153	829501	1588750	1314293	378573	892327	898542	1028734	7201140	EgrGRAS15	2873.45
EgrGRAS16	Egrandis_v1_0.004441m	Eucgr.B02328	135673	121024	217389	204076	178502	202425	103956	166149	1163045	EgrGRAS16	591.107
EgrGRAS17	Egrandis_v1_0.050253m	Eucgr.B02329	316	7548	9498	2848	3505	23448	1078	6892	48241
EgrGRAS18	Egrandis_v1_0.054642m	Eucgr.B02330	0	165	0	0	1219	7108	0	1213	8493
EgrGRAS19	Egrandis_v1_0.039844m	Eucgr.B02331	32816	575	0	3886	3549	13928	55391	15735	110145	EgrGRAS19	55.4265
EgrGRAS[P]20	Egrandis_v1_0.039556m	Eucgr.B02333
EgrGRAS21	Egrandis_v1_0.003397m	Eucgr.B02335	1076	3070	5339	1994	45801	23378	0	11523	80658	EgrGRAS21	19.5772
EgrGRAS22	Egrandis_v1_0.003314m	Eucgr.B02337	687693	472213	510087	723234	372754	330909	675704	538942	3772593	EgrGRAS22	949.57
EgrGRAS23	Egrandis_v1_0.038459m	Eucgr.B02338
EgrGRAS24	Egrandis_v1_0.011253m	Eucgr.B02340	0	32902	9330	6005	9376	19867	0	11068	77479	EgrGRAS24	36.2591
EgrGRAS25	Egrandis_v1_0.054850m	Eucgr.B02342	19785	10882	11882	12171	5527	16506	41092	16835	117844	EgrGRAS25	116.779
EgrGRAS26	Egrandis_v1_0.055136m	Eucgr.B02343	1645	8966	4161	12102	1495	42985	3027	10626	74380	EgrGRAS26	345.041
EgrGRAS27	Egrandis_v1_0.005336m	Eucgr.B02344	7477	7579	7508	16183	13189	48717	15272	16561	115926	EgrGRAS27	607.975
EgrGRAS28	Egrandis_v1_0.003579m	Eucgr.B02345	137765	93734	169927	152864	65120	98844	105047	117614	823301	EgrGRAS28	393.699
EgrGRAS29	Egrandis_v1_0.003301m	Eucgr.B02346	38914	9694	20117	16418	63440	85510	24505	36943	258598	EgrGRAS29	350.8
EgrGRAS30	Egrandis_v1_0.046224m	Eucgr.B02347	849	4272	3675	834	2682	3309	1530	2450	17150	EgrGRAS30	14.4701
EgrGRAS31	Egrandis_v1_0.003375m	Eucgr.B02348	39928	113152	172539	119869	53671	167874	82436	107067	749470	EgrGRAS31	256.296
EgrGRAS32	Egrandis_v1_0.003184m	Eucgr.B02349	676573	665767	936258	644986	236403	297844	452316	558592	3910147	EgrGRAS32	507.124
EgrGRAS33	Egrandis_v1_0.003539m	Eucgr.B02350	1816063	2430387	2815917	2359257	685125	881686	1373547	1765997	12361981	EgrGRAS33	1727.52
EgrGRAS34	Egrandis_v1_0.011395m	Eucgr.B03716	163592	114386	110056	104440	42076	313210	221516	152754	1069276	EgrGRAS34	466.255
EgrGRAS35	Egrandis_v1_0.007612m	Eucgr.C04156	157983	312892	635494	248615	108281	257760	369333	298623	2090358	EgrGRAS35	40.4297
EgrGRAS36	Egrandis_v1_0.008101m	Eucgr.D01435	5958957	2111817	2355923	3570843	564973	653421	5566333	2968895	20782268	EgrGRAS36	1652.24
EgrGRAS37	Egrandis_v1_0.005072m	Eucgr.D01917	228544	969807	475185	362006	10757	360281	652078	436951	3058658	EgrGRAS37	1905.14
EgrGRAS38	Egrandis_v1_0.004081m	Eucgr.E01509	219525	138815	120783	193758	76337	368892	229528	192520	1347639	EgrGRAS38	1344.81
EgrGRAS39	Egrandis_v1_0.005259m	Eucgr.E01510	746412	266874	386373	536716	273899	1379130	791473	625840	4380878	EgrGRAS39	2103.7
EgrGRAS40	Egrandis_v1_0.008215m	Eucgr.E03895	5110983	4197863	4799160	8869203	1208447	662281	4704580	4221788	29552518	EgrGRAS40	543.259
EgrGRAS41	Egrandis_v1_0.007268m	Eucgr.F01003	55981	22229	19463	72445	312297	53111	23335	79837	558860	EgrGRAS41	244.158
EgrGRAS42	Egrandis_v1_0.040701m	Eucgr.F01978	0	0	0	7003	1373	51476	0	8550	59852
EgrGRAS43	Egrandis_v1_0.011449m	Eucgr.F02630	7223	1726	1347	7953	29728	14382	1672	9147	64032
EgrGRAS44	Egrandis_v1_0.007473m	Eucgr.F03414	1827290	2498383	2570197	2286197	84159	115602	1712820	1584950	11094648	EgrGRAS44	50.0962
EgrGRAS45	Egrandis_v1_0.042698m	Eucgr.F03523	828016	570145	714120	399643	139712	227313	423223	471739	3302172	EgrGRAS45	2021.23
EgrGRAS46	Egrandis_v1_0.045531m	Eucgr.F03769	0	271	2524	1374	1186	228	0	798	5583
EgrGRAS47	Egrandis_v1_0.008422m	Eucgr.F04276	5949473	921770	986066	1340570	2022530	706897	2918837	2120878	14846143	EgrGRAS47	4256.15
EgrGRAS48	Egrandis_v1_0.041890m	Eucgr.F04370
EgrGRAS49	Egrandis_v1_0.048258m	Eucgr.F04460	1358	4369	15866	1948	0	5588	0	4161	29129	EgrGRAS49	13.7674
EgrGRAS50	Egrandis_v1_0.044798m	Eucgr.G02163	507367	462449	809577	852829	583175	626971	699916	648898	4542285	EgrGRAS50	1039.71
EgrGRAS51	Egrandis_v1_0.003840m	Eucgr.G02939	248083	235763	361018	312416	195331	191685	270678	259282	1814974	EgrGRAS51	251.058
EgrGRAS52	Egrandis_v1_0.004899m	Eucgr.G02940	25731	1803	3480	1176	6053	1347	8858	6921	48448	EgrGRAS52	28.0187
EgrGRAS53	Egrandis_v1_0.003984m	Eucgr.G02941	5435	812	1044	3094	15194	6371	4600	5221	36550	EgrGRAS53	93.731
EgrGRAS54	Egrandis_v1_0.011381m	Eucgr.G03258	90556	301144	291513	254758	182090	305498	306638	247457	1732197	EgrGRAS54	539.234
EgrGRAS55	Egrandis_v1_0.040918m	Eucgr.H01009	0	0	0	744	0	0	0	106	744
EgrGRAS56	Egrandis_v1_0.042010m	Eucgr.H01010	0	0	0	0	178	0	0	25	178
EgrGRAS57	Egrandis_v1_0.011732m	Eucgr.H01257	10690	8754	14543	38489	198744	152345	95694	74180	519259	EgrGRAS57	16.4617
EgrGRAS58	Egrandis_v1_0.012906m	Eucgr.H02292	0	95524	133430	53735	267	71048	0	50572	354005
EgrGRAS59	Egrandis_v1_0.045339m	Eucgr.H03356	0	0	0	0	0	0	0	0	0
EgrGRAS60	Egrandis_v1_0.044784m	Eucgr.H04039	0	719	533	3436	4955	233	0	1411	9876
EgrGRAS61	Egrandis_v1_0.042449m	Eucgr.H04688	0	0	0	0	0	0	0	0	0
EgrGRAS62	Egrandis_v1_0.041554m	Eucgr.I00236	0	0	0	0	0	0	0	0	0
EgrGRAS63	Egrandis_v1_0.049330m	Eucgr.I00704	23007	457272	396162	616711	112336	898953	737475	463131	3241916
EgrGRAS64	Egrandis_v1_0.042579m	Eucgr.I01625	0	1048	827	867	0	753	0	499	3494
EgrGRAS65	Egrandis_v1_0.017817m	Eucgr.I02056	339	0	0	565	590	0	0	214	1495
EgrGRAS66	Egrandis_v1_0.006847m	Eucgr.I02451	49087	146619	166737	153240	54505	254621	193188	145428	1017997	EgrGRAS66	318.41
EgrGRAS67	Egrandis_v1_0.004236m	Eucgr.J01242	130518	163632	204419	268333	63482	165281	72197	152552	1067862	EgrGRAS67	480.409
EgrGRAS68	Egrandis_v1_0.004468m	Eucgr.J01244	44556	696	1211	1550	12353	5229	369	9423	65963	EgrGRAS68	43.308
EgrGRAS69	Egrandis_v1_0.051080m	Eucgr.J01594	496705	587525	1439383	1412110	254476	2198437	894357	1040428	7282993	EgrGRAS69	2601.26
EgrGRAS70	Egrandis_v1_0.054350m	Eucgr.J02040	319	2165	0	0	497	555	0	505	3536	EgrGRAS70	5.43657
EgrGRAS71	Egrandis_v1_0.002984m	Eucgr.J02041	21459	25199	20398	25989	9670	42270	19155	23448	164139	EgrGRAS71	74.8626
EgrGRAS72	Egrandis_v1_0.003597m	Eucgr.J02042	236145	86176	83541	201470	108447	109700	250109	153655	1075587	EgrGRAS72	129.91
EgrGRAS73	Egrandis_v1_0.004358m	Eucgr.J02043	2467	1082	0	7363	4802	14218	1777	4530	31709	EgrGRAS73	34.8428
EgrGRAS74	Egrandis_v1_0.003631m	Eucgr.J02044	420463	296248	354122	584019	285464	503195	317131	394378	2760643	EgrGRAS74	916.76
EgrGRAS75	Egrandis_v1_0.007845m	Eucgr.J02815	5394	1392	11436	3558	38567	9831	0	10025	70177	EgrGRAS75	6.84678
EgrGRAS76	Egrandis_v1_0.052931m	Eucgr.K00873	0	73207	70072	40481	0	23888	0	29664	207648
EgrGRAS77	Egrandis_v1_0.003402m	Eucgr.K01320	2113	340019	495368	382246	9598	323401	49008	228822	1601754
EgrGRAS78	Egrandis_v1_0.048853m	Eucgr.K01383	0	417	0	0	0	0	0	60	417
EgrGRAS79	Egrandis_v1_0.044805m	Eucgr.K01384	0	0	0	0	0	0	0	0	0
EgrGRAS80	Egrandis_v1_0.040390m	Eucgr.K02752	0	0	0	1074	0	1307	0	340	2381
EgrGRAS81	Egrandis_v1_0.043485m	Eucgr.K02964	552	0	0	0	1253	0	0	258	1805
EgrGRAS82	Egrandis_v1_0.043737m	Eucgr.K02965	2718	0	607	0	999	367	0	670	4691	EgrGRAS82	7.51935
EgrGRAS83	Egrandis_v1_0.050175m	Eucgr.K03117	0	20630	8690	3214	1203	4706	0	5492	38443
EgrGRAS84	Egrandis_v1_0.041798m	Eucgr.K03118	0	0	0	0	0	238	0	34	238
EgrGRAS85	Egrandis_v1_0.047874m	Eucgr.K03119	0	184	0	0	0	517	0	100	702
EgrGRAS86	Egrandis_v1_0.044574m	Eucgr.K03120
EgrGRAS[P]87	Egrandis_v1_0.052920m	Eucgr.K03121
EgrGRAS88	Egrandis_v1_0.042039m	Eucgr.K03122	209	202	0	0	796	833	0	291	2040
EgrGRAS[P]89	Egrandis_v1_0.053217m	Eucgr.K03125
EgrGRAS90	Egrandis_v1_0.006245m	Eucgr.K03126	346	1311	0	739	20660	2698	0	3679	25754	EgrGRAS90	567.015
EgrGRAS91	Egrandis_v1_0.006074m	Eucgr.K03127	25288	10984	4514	26649	12717	17210	55834	21885	153196	EgrGRAS91	3.04725
EgrGRAS92	Egrandis_v1_0.053208m	Eucgr.K03128	0	0	477	0	0	0	0	68	477
EgrLEA2-01	Egrandis_v1_0.041036m	Eucgr.A00854	8911	579474	1171040	997686	0	775141	1505	504823	3533758
EgrLEA2-02	Egrandis_v1_0.026705m	Eucgr.A01404	0	2620	4572	7412	7567	10994	2075	5034	35241	EgrLEA2-02	9.11273
EgrLEA4-01	Egrandis_v1_0.042868m	Eucgr.A01582	292	0	0	0	0	0	0	42	292
EgrLEA2-03	Egrandis_v1_0.047299m	Eucgr.A01717
EgrLEA2-04	Egrandis_v1_0.044044m	Eucgr.A01718
EgrLEA2-05	Egrandis_v1_0.053654m	Eucgr.A01719	0	4005	1813	32128	0	44768	0	11816	82715	EgrLEA2-06	9.56837
EgrLEA2-06	Egrandis_v1_0.027385m	Eucgr.A02388	3679	5404	14745	42021	31537	28219	127315	36131	252920	EgrLEA2-07	27973.9
EgrLEA2-07	Egrandis_v1_0.026656m	Eucgr.A02596	15347350	2540003	17315400	6929950	4410113	10593850	5872583	9001321	63009250	EgrLEA2-08	63056.5
EgrLEA2-08	Egrandis_v1_0.027760m	Eucgr.A02597	19879067	61132	34420	38557	689825	147169	2523860	3339147	23374031
EgrLEA2-09	Egrandis_v1_0.028082m	Eucgr.A02687	1432	54827	64862	129795	37841	81137	46513	59487	416407	EgrLEA2-10	938.919
EgrSMP-01	Egrandis_v1_0.039574m	Eucgr.B01083	0	355	0	0	0	1261	0	231	1616
EgrSMP-02	Egrandis_v1_0.050502m	Eucgr.B01084
EgrSMP-03	Egrandis_v1_0.040079m	Eucgr.B01734	1178	0	0	0	400	0	0	225	1578
EgrLEA2-10	Egrandis_v1_0.051063m	Eucgr.B03782	4779977	2309633	2813167	3533997	747826	203302	6114620	2928932	20502521
EgrLEA2-11	Egrandis_v1_0.048422m	Eucgr.B03819	174413	326047	324338	361531	378775	12685	93406	238742	1671195
EgrLEA2-12	nd	nd
EgrLEA2-13	nd	nd
EgrLEA2-14	Egrandis_v1_0.044271m	Eucgr.C00894	0	0	0	0	0	0	0	0	0
EgrLEA2-15	nd	nd
EgrLEA2-16	nd	nd
EgrLEA5[P]-01	nd	nd
EgrLEA2-17	Egrandis_v1_0.020495m	Eucgr.C03816	361600	346708	332806	294484	23231	437666	85777	268896	1882271	EgrLEA2-17	1561.81
EgrLEA2-18	Egrandis_v1_0.025603m	Eucgr.D00819	14844	25456	50120	79422	39695	52410	151746	59099	413693	EgrLEA2-18	50.3598
EgrLEA2-19	Egrandis_v1_0.047801m	Eucgr.D01751	303160	223397	287743	345519	105385	728726	574531	366923	2568462	EgrLEA2-19	2606.56
EgrLEA2-20	Egrandis_v1_0.026068m	Eucgr.D01803
EgrLEA2-21	Egrandis_v1_0.042470m	Eucgr.D01804	179060	169690	325278	264579	1234267	100535	4639	325435	2278047
EgrLEA2-22	Egrandis_v1_0.053789m	Eucgr.D01805
EgrLEA2-23	Egrandis_v1_0.046501m	Eucgr.D01806
EgrLEA2-24	Egrandis_v1_0.037745m	Eucgr.D02327	9577430	4663003	9151947	5688353	3524873	864753	10473797	6277737	43944156	EgrLEA2-24	7149.91
EgrLEA2-25	Egrandis_v1_0.049983m	Eucgr.E00095	0	9305	13547	52338	280231	37663	0	56155	393084
EgrLEA1-01	Egrandis_v1_0.031036m	Eucgr.E00290
EgrLEA2-26	Egrandis_v1_0.044072m	Eucgr.E00787	918057	542912	811531	1376380	2551920	555859	1482702	1177052	8239361	EgrLEA2-26	11687.1
EgrLEA2-27	Egrandis_v1_0.027430m	Eucgr.E00788										EgrLEA2-27	798.166
EgrLEA2-28	Egrandis_v1_0.043722m	Eucgr.E00789	11664	640	0	3604	0	1571	10874	4050	28352	EgrLEA2-28	86.5481
EgrLEA2-29	Egrandis_v1_0.027403m	Eucgr.E00790	14171	17242	8593	19270	75210	69949	3781	29745	208216
EgrLEA2-30	Egrandis_v1_0.028662m	Eucgr.E00791	1017794	311140	450072	492899	1249130	203017	1067440	684499	4791491	EgrLEA2-30	35.9375
EgrLEA2-31	Egrandis_v1_0.026132m	Eucgr.E00792										EgrLEA2-31	26.0956
EgrLEA2-32	Egrandis_v1_0.026299m	Eucgr.E00793
EgrLEA2-33	Egrandis_v1_0.051253m	Eucgr.E00794	0	0	0	0	0	0	0	0	0
EgrLEA2-34	Egrandis_v1_0.026331m	Eucgr.E00795	23359	5468	4486	6979	182629	4386	2618	32846	229925
EgrLEA2-35	Egrandis_v1_0.026292m	Eucgr.E00796										EgrLEA2-35	70.5502
EgrLEA2-36	Egrandis_v1_0.026318m	Eucgr.E00797	21688	818	0	985	161795	2944	3116	27335	191346
EgrLEA2-37	Egrandis_v1_0.026309m	Eucgr.E00798	15245	430	0	0	4074	2993	17311	5722	40053	EgrLEA2-37	2019.5
EgrLEA2-38	Egrandis_v1_0.051172m	Eucgr.E00799	0	0	0	0	0	0	0	0	0
EgrLEA2-39	Egrandis_v1_0.044845m	Eucgr.E00800	648726	67906	175111	102956	228659	30433	1806530	437189	3060322	EgrLEA2-39	2112.62
EgrLEA2-40	Egrandis_v1_0.040056m	Eucgr.E00801	1750	0	0	0	6684	1281	0	1388	9715	EgrLEA2-40	9.66502
EgrLEA2-41	Egrandis_v1_0.040366m	Eucgr.E00802	0	0	0	0	0	0	0	0	0	EgrLEA2-41	9.71408
EgrLEA2-42	Egrandis_v1_0.024497m	Eucgr.E00803										EgrLEA2-42	31.1167
EgrLEA2-43	Egrandis_v1_0.039402m	Eucgr.E00804										EgrLEA2-43	2567.35
EgrLEA2-44	Egrandis_v1_0.027244m	Eucgr.E01156	27057	13031	9283	17220	21511	25895	216292	47184	330289	EgrLEA2-44	28.4209
EgrLEA5-01	nd	nd
EgrLEA2-45	Egrandis_v1_0.041746m	Eucgr.E04109	0	0	0	0	0	0	0	0	0
EgrLEA2-46	Egrandis_v1_0.019746m	Eucgr.F00213	2305137	1905557	2318097	2080033	287581	765880	3259087	1845910	12921371	EgrLEA2-46	1484.44
EgrDHN-01	nd	nd
EgrDHN-02	nd	nd										EgrDHN-02	7715.86
EgrDHN-03	nd	nd
EgrDHN-04	nd	nd
EgrDHN-05	Egrandis_v1_0.026680m	Eucgr.F01726	90035	17558	56547	13914	41921	2084	74647	42387	296707
EgrDHN-06	Egrandis_v1_0.037697m	Eucgr.F01727	8530853	2354144	3911912	1351375	4164107	528910	9933063	4396338	30774364	EgrDHN-06	27.2086
EgrLEA2-47	Egrandis_v1_0.022767m	Eucgr.F02015										EgrLEA2-47	335.242
EgrLEA2-48	Egrandis_v1_0.023742m	Eucgr.F02922	351451	625561	669909	720240	1675425	54281	288765	626519	4385632
EgrLEA2-49	Egrandis_v1_0.026407m	Eucgr.F03017
EgrLEA2-50	Egrandis_v1_0.054150m	Eucgr.F03033	980301	778163	1439513	1486840	874686	1786747	1767333	1301940	9113583	EgrLEA2-50	3187.41
EgrLEA2-51	Egrandis_v1_0.024050m	Eucgr.F03133	1154586	51505	113939	66759	345536	258685	191368	311768	2182377	EgrLEA2-51	4181.45
EgrLEA6-01	Egrandis_v1_0.050179m	Eucgr.F03587
EgrLEA5[P]-02	nd	nd
EgrLEA5-02	Egrandis_v1_0.038692m	Eucgr.G03071
EgrLEA2-52	Egrandis_v1_0.020063m	Eucgr.H00245										EgrLEA2-52	42845.7
EgrLEA5-03	nd	nd
EgrLEA3-01	Egrandis_v1_0.033683m	Eucgr.H01103	11238587	3339647	7932980	6429337	2779277	205772	9446707	5910329	41372305	EgrLEA3-01	19.1367
EgrLEA3-02	Egrandis_v1_0.033713m	Eucgr.H01104	28388533	8497580	9603787	12240950	3059307	252348	33803633	13692305	95846138	EgrLEA3-02	76.547
EgrLEA3-03	Egrandis_v1_0.042878m	Eucgr.H01105
EgrSMP-04	Egrandis_v1_0.041528m	Eucgr.H01465	644	0	0	0	0	0	0	92	644
EgrLEA2-53	Egrandis_v1_0.042317m	Eucgr.H01684	4937	0	0	0	0	0	3385	1189	8322
EgrLEA2-54	Egrandis_v1_0.041480m	Eucgr.H02051
EgrLEA6-02	Egrandis_v1_0.034066m	Eucgr.H02273										EgrLEA6-02	39.8682
EgrLEA6-03	Egrandis_v1_0.044848m	Eucgr.H02278										EgrLEA6-03	398.682
EgrSMP-05	Egrandis_v1_0.023435m	Eucgr.H03461
EgrLEA4-02	Egrandis_v1_0.047555m	Eucgr.H04126	3090	8097	2784	2859	13262	3118	8662	5982	41872	EgrLEA4-02	20.7257
EgrSMP-06	Egrandis_v1_0.022526m	Eucgr.H04398	414	18168	12158	8976	0	7047	944	6815	47707	EgrSMP-06	6.88372
EgrDHN-07	Egrandis_v1_0.046031m	Eucgr.I01292	75966	276594	270538	120072	5956	1828	36782	112534	787735	EgrDHN-07	2068.31
EgrLEA2-55	Egrandis_v1_0.019889m	Eucgr.I01480	99707	79689	10002	41418	3363	108781	68717	58811	411676	EgrLEA2-55	239.959
EgrLEA3-04	Egrandis_v1_0.042318m	Eucgr.I02160
EgrLEA3-05	nd	nd
EgrLEA5[P]-03	nd	nd
EgrDHN-08	Egrandis_v1_0.029056m	Eucgr.I02392	127661	684567	279115	1704647	4585943	61732	24808	1066925	7468473	EgrDHN-08	62.1323
EgrDHN-09	Egrandis_v1_0.026702m	Eucgr.I02395	636558	28296000	23842200	38027200	8862793	5290222	69157	15003447	105024130	EgrDHN-09	11.2569
EgrLEA2-56	Egrandis_v1_0.024487m	Eucgr.I02708	726292	376940	468463	501241	88204	548617	877746	512500	3587503	EgrLEA2-56	1042.41
EgrLEA2-57	Egrandis_v1_0.040624m	Eucgr.I02772	0	835	0	0	4819	10244	0	2271	15897
EgrLEA2-58	Egrandis_v1_0.026670m	Eucgr.I02774	133685	38877	40766	63677	67399	114049	38977	71061	497429	EgrLEA2-58	389.99
EgrLEA5-04	Egrandis_v1_0.054131m	Eucgr.J00194	2843	0	0	0	0	0	3895	963	6738
EgrLEA5-05	Egrandis_v1_0.033934m	Eucgr.J00195	28958	1247	5439	2236	92866	5111	11815	21096	147673	EgrLEA5-05	78.9144
EgrLEA2-59	Egrandis_v1_0.027380m	Eucgr.J00393	14166	17171	72723	58837	129285	74426	303419	95718	670027	EgrLEA2-59	9.56837
EgrLEA2-60	Egrandis_v1_0.053206m	Eucgr.J00502	188776	305685	893325	627378	48519	626466	381478	438804	3071628	EgrLEA2-60	884.034
EgrLEA2-61	Egrandis_v1_0.050266m	Eucgr.J00542	2530899	130100	511139	196948	74271	712201	977869	733347	5133427	EgrLEA2-61	20148.3
EgrLEA2-62	Egrandis_v1_0.024450m	Eucgr.J00543	184269	185220	218859	249428	187832	283475	323847	233276	1632929	EgrLEA2-62	723.462
EgrLEA2-63	Egrandis_v1_0.049465m	Eucgr.J00544	0	0	0	0	0	0	2078	297	2078
EgrLEA2-64	Egrandis_v1_0.023043m	Eucgr.J00628	22104	15554	29886	13352	70568	13949	1045	23780	166458
EgrLEA2-65	Egrandis_v1_0.050646m	Eucgr.J01845	580	477	2194	1041	0	515	1662	924	6467
EgrLEA2-66	Egrandis_v1_0.041357m	Eucgr.J02114
EgrLEA2-67	Egrandis_v1_0.027955m	Eucgr.J02115	1097774	24904	18281	43157	258675	7041	482616	276064	1932447
EgrLEA2-68	Egrandis_v1_0.027936m	Eucgr.J02116	121886	929	3800	1112	158683	0	17366	43396	303775
EgrLEA2-69	Egrandis_v1_0.024524m	Eucgr.J02117	1451283	15106	9197	21357	429151	3636	298440	318310	2228170
EgrLEA2-70	Egrandis_v1_0.025080m	Eucgr.J02118	248520	430	1225	923	128261	881	29167	58487	409407
EgrLEA2-71	Egrandis_v1_0.052042m	Eucgr.J02119	695968	209434	178126	756646	654842	45776	352243	413291	2893035
EgrDHN-010	Egrandis_v1_0.046985m	Eucgr.J02380
EgrLEA2-72	Egrandis_v1_0.023116m	Eucgr.J02856	807861	1630227	3333173	1998743	1427063	234373	1213250	1520670	10644691	EgrLEA2-72	107.109
EgrLEA2-73	Egrandis_v1_0.025001m	Eucgr.J02990	659522	37207	29761	53096	297592	148554	443943	238525	1669674	EgrLEA2-73	1493.8
EgrLEA2-74	Egrandis_v1_0.048390m	Eucgr.K00036	90178	10045	10963	35104	121446	300160	573484	163054	1141378	EgrLEA2-74	3254.81
EgrLEA2-75	Egrandis_v1_0.052588m	Eucgr.K00959	0	487	0	0	0	1284	0	253	1771
EgrLEA4-03	Egrandis_v1_0.003637m	Eucgr.K01100	6038	9194	7565	10221	9038	2498	1724	6611	46277
EgrLEA2-76	Egrandis_v1_0.038918m	Eucgr.K01310	2672	324950	296534	548302	0	219286	0	198821	1391745
EgrLEA2-77	Egrandis_v1_0.026905m	Eucgr.K01311	207787	180956	230059	243012	170801	107912	323911	209205	1464438	EgrLEA2-77	628.647
EgrLEA2-78	Egrandis_v1_0.043116m	Eucgr.K01312	3142193	704982	1800243	1354833	558233	160444	4443473	1737772	12164402	EgrLEA2-78	379.037
EgrLEA2-79	Egrandis_v1_0.051633m	Eucgr.K01313	7451	16139	64394	120165	623589	32883	76231	134408	940853
EgrDHN-13	nd	nd										EgrDHN-13	83.2032
EgrDHN-14	nd	nd										EgrDHN-14	5850.38
EgrLEA1-02	Egrandis_v1_0.042066m	Eucgr.K01836	3718	12215	24232	71808	2180310	0	0	327469	2292282
EgrLEA2-80	Egrandis_v1_0.024317m	Eucgr.K02330	216546	145406	131953	125475	268160	100706	143644	161699	1131890	EgrLEA2-80	415.014
EgrLEA2-81	Egrandis_v1_0.026648m	Eucgr.K02608	7375	1971	5115	2085	1018	1250	2839	3093	21653
EgrLEA2-82	Egrandis_v1_0.048534m	Eucgr.K02611	12305623	2082360	3366663	2473640	784316	43153	7713203	4109851	28768959	EgrLEA2-82	57.7402
EgrLEA2-83	Egrandis_v1_0.040159m	Eucgr.K02612	3212530	1798170	2154500	1873378	1011770	46167	2243830	1762906	12340344	EgrLEA2-83	8.21319
EgrLEA2-84	Egrandis_v1_0.031752m	Eucgr.K02612	3212530	1798170	2154500	1873378	1011770	46167	2243830	1762906	12340344
EgrLEA2-85	Egrandis_v1_0.049426m	Eucgr.K02614	2095123	1035126	1196602	1247546	1102669	64559	1483150	1174968	8224775
EgrLEA2-86	Egrandis_v1_0.026372m	Eucgr.K02615	165477	1061555	1329137	3140427	202039	2630298	1413230	1420309	9942162	EgrLEA2-86	1080.87
EgrLEA3-06	Egrandis_v1_0.049335m	Eucgr.K03492	0	0	0	0	0	0	3437	491	3437
EgrLEA3-07	nd	nd
EgrAPx-R[P]	Egrandis_v1_0.037241m	Eucgr.C01738	0	0	0	0	0	0	0	0	0
EgrAPx-R	Egrandis_v1_0.016593m	Eucgr.C01740	19932	89325	109750	95171	19336	88051	25174	63820	446740	EgrAPx-R	78.1091
EgrAPx01	Egrandis_v1_0.024254m	Eucgr.A01180	3945887	63337	55117	98135	445566	236001	4641320	1355052	9485363	EgrAPx01	5098.03
EgrAPx[P]02	Egrandis_v1_0.039376m	Eucgr.A02691	0	4907	8431	0	0	0	6161	2786	19499
EgrAPx03	Egrandis_v1_0.024217m	Eucgr.B02456	7953860	21439267	16172067	16092567	0	8571838	14987900	12173928	85217498	EgrAPx03	40753.6
EgrAPx[P]04	Egrandis_v1_0.036296m	Eucgr.C02673	20550	53925	64155	38173	0	20363	15713	30411	212879	EgrAPx[P]04	62.7434
EgrAPx[P]05	Egrandis_v1_0.032468m	Eucgr.E00522	109112	224290	37296	147998	691	737	81216	85906	601339	EgrAPx[P]05	72.4877
EgrAPx[P]06	Egrandis_v1_0.050796m	Eucgr.E00760	0	0	0	0	0	0	0	0	0
EgrAPx07	Egrandis_v1_0.017443m	Eucgr.F00373	78828	632162	901110	224233	1848	229847	44239	301752	2112267	EgrAPx07	101.848
EgrAPx08	Egrandis_v1_0.012544m	Eucgr.F04344	993606	2035957	2291663	1226787	517732	1030888	928526	1289308	9025158	EgrAPx08	4657.89
EgrAPx09	Egrandis_v1_0.021866m	Eucgr.I01408	1034284	3397210	4408570	2959697	0	2537782	985036	2188940	15322580	EgrAPx09	5535.04
EgrAPx10	Egrandis_v1_0.024164m	Eucgr.J00965	8055910	12518900	13749233	11795833	0	12392811	7207263	9388564	65719951	EgrAPx10	39905.1
EgrAPx11	Egrandis_v1_0.023151m	Eucgr.J02463	13752	35174	18956	14771	10932	8438	273590	53659	375613
EgrPrx01	nd	nd*
EgrPrx02	nd	nd
EgrPrx[P]03	nd	nd
EgrPrx04	Egrandis_v1_0.018807m	Eucgr.A00042	0	149274	46276	192985	4934	114312	0	72540	507781
EgrPrx05	Egrandis_v1_0.043198m	Eucgr.A00043	0	804	0	0	0	0	0	115	804
EgrPrx[P]06	nd	nd
EgrPrx[P]07	nd	nd
EgrPrx08	Egrandis_v1_0.039923m	Eucgr.A00045	0	0	941	0	0	0	0	134	941
EgrPrx09	Egrandis_v1_0.039377m	Eucgr.A00295	0	0	0	0	1015	0	0	145	1015
EgrPrx10	Egrandis_v1_0.053401m	Eucgr.A00296	0	0	0	0	0	0	0	0	0
EgrPrx[P]11	Egrandis_v1_0.044842m	Eucgr.A00297	0	0	0	0	0	0	0	0	0
EgrPrx12	Egrandis_v1_0.051618m	Eucgr.A00298	0	1724	0	0	0	375	0	300	2099
EgrPrx13	Egrandis_v1_0.018809m	Eucgr.A00299	0	218685	108318	282770	0	365656	0	139347	975428
EgrPrx[P]14	nd	nd
EgrPrx15	nd	nd
EgrPrx16	Egrandis_v1_0.018615m	Eucgr.A00301	0	0	0	0	1980	378	0	337	2358
EgrPrx17	nd	nd
EgrPrx18	nd	nd
EgrPrx19	nd	nd
EgrPrx20	nd	nd
EgrPrx21	nd	nd
EgrPrx22	nd	nd
EgrPrx23	nd	nd
EgrPrx24	nd	nd
EgrPrx25	nd	nd
EgrPrx26	nd	nd
EgrPrx[P]27	nd	nd
EgrPrx28	nd	nd
EgrPrx29	nd	nd
EgrPrx[P]30	nd	nd
EgrPrx31	nd	nd
EgrPrx32	nd	nd
EgrPrx33	nd	nd
EgrPrx[P]34	nd	nd
EgrPrx35	nd	nd
EgrPrx36	nd	nd
EgrPrx[P]37	nd	nd
EgrPrx38	Egrandis_v1_0.039759m	Eucgr.A00682	0	0	0	0	50558	0	0	7223	50558
EgrPrx39	nd	nd
EgrPrx[P]40	nd	nd
EgrPrx41	nd	nd
EgrPrx[P]42	nd	nd
EgrPrx43	Egrandis_v1_0.019632m	Eucgr.A00966	0	0	0	4456	316051	3580	1176	46466	325264
EgrPrx44	Egrandis_v1_0.017698m	Eucgr.A01166	76332	3112	4008	5741	122195	28765	80462	45802	320615	EgrPrx44	689.668
EgrPrx45	Egrandis_v1_0.019593m	Eucgr.A01385	606	4358	9032	10617	122897	18006	0	23645	165516
EgrPrx[P]46	nd	nd
EgrPrx[P]47	Egrandis_v1_0.054048m	Eucgr.A02146	0	0	0	0	0	0	0	0	0
EgrPrx48	Egrandis_v1_0.019606m	Eucgr.A02147	2134	220169	345043	214712	27334	7742	1101	116891	818235
EgrPrx[P]49	Egrandis_v1_0.027617m	Eucgr.A02148	0	0	0	0	0	0	0	0	0
EgrPrx50	nd	nd
EgrPrx51	Egrandis_v1_0.018800m	Eucgr.A02457	3559	0	987	0	16954	3920	0	3631	25420
EgrPrx52	Egrandis_v1_0.038094m	Eucgr.A02458	0	0	0	0	1104	0	0	158	1104
EgrPrx53	Egrandis_v1_0.018850m	Eucgr.A02459	148047	0	0	0	57004	0	1044	29442	206095	EgrPrx53	45.6997
EgrPrx54	Egrandis_v1_0.018837m	Eucgr.A02460	42943	0	0	0	45990	0	0	12705	88934
EgrPrx55	nd	nd										EgrPrx55	580.424
EgrPrx56	Egrandis_v1_0.019519m	Eucgr.A02844	23051	39565	23520	21888	150053	9211	0	38184	267287
EgrPrx[P]57	nd	nd
EgrPrx58	Egrandis_v1_0.039927m	Eucgr.B01255	1653	15841	22261	40368	483	14136	2526	13895	97268
EgrPrx59	nd	nd
EgrPrx60	Egrandis_v1_0.045627m	Eucgr.B03091	1433	9307	28345	66700	233242	59489	0	56931	398517
EgrPrx61	Egrandis_v1_0.019151m	Eucgr.B03369	1511	46285	68190	48989	1803	17666	0	26349	184444	EgrPrx61	5.79901
EgrPrx62	Egrandis_v1_0.043210m	Eucgr.B03838	0	0	1560	0	0	0	0	223	1560
EgrPrx63	Egrandis_v1_0.017352m	Eucgr.B03840	0	0	0	0	6058	0	0	865	6058
EgrPrx64	nd	nd
EgrPrx65	nd	nd
EgrPrx66	nd	nd
EgrPrx67	Egrandis_v1_0.019396m	Eucgr.C02212	177220	0	835	0	503	843	266271	63668	445674	EgrPrx67	1532.11
EgrPrx68	Egrandis_v1_0.019381m	Eucgr.C02389	16157	526	11164	0	65842	2796	140336	33832	236821	EgrPrx68	498.964
EgrPrx69	Egrandis_v1_0.017743m	Eucgr.C02744	0	1868	14296	1437	7007	8812	0	4774	33419
EgrPrx70	Egrandis_v1_0.019287m	Eucgr.C02747	0	494	19982	0	0	39101	0	8511	59577
EgrPrx71	nd	nd										EgrPrx71	647.615
EgrPrx72	Egrandis_v1_0.019295m	Eucgr.C02751	7433	127673	705642	98027	120376	202698	43790	186520	1305640
EgrPrx73	Egrandis_v1_0.045800m	Eucgr.C04029	1494	361546	43264	137887	0	346952	0	127306	891143	EgrPrx73	5.85221
EgrPrx74	Egrandis_v1_0.041098m	Eucgr.D00818	441	0	0	0	4409	0	0	693	4850
EgrPrx75	Egrandis_v1_0.018909m	Eucgr.D01322	1428390	713979	684239	1495137	1773920	4575908	15048667	3674320	25720239	EgrPrx75	2996.56
EgrPrx76	Egrandis_v1_0.041836m	Eucgr.D02157	882	822	0	0	13684	621	0	2287	16009
EgrPrx[P]77	nd	nd
EgrPrx78	Egrandis_v1_0.045402m	Eucgr.E02655	3250	1781	1034	1149	3532	5748	2422	2702	18915	EgrPrx78	103.589
EgrPrx[P]79	nd	nd
EgrPrx[P]80	nd	nd
EgrPrx81	Egrandis_v1_0.017810m	Eucgr.E03164	66058	48661	11747	20478	4819	105387	22347	39928	279496	EgrPrx81	599.727
EgrPrx82	Egrandis_v1_0.043650m	Eucgr.E03708	0	8679	3398	7124	4543	11858	0	5086	35602
EgrPrx83	Egrandis_v1_0.019236m	Eucgr.E03715	0	0	0	0	19240	303	0	2792	19543
EgrPrx84	Egrandis_v1_0.019243m	Eucgr.E03716	0	0	0	788	8683	1049	0	1503	10520
EgrPrx85	Egrandis_v1_0.044863m	Eucgr.E03999	0	38851	93921	15337	0	60643	0	29822	208752
EgrPrx86	Egrandis_v1_0.018665m	Eucgr.E04056	218711	1801985	5888493	5474007	2216280	3185254	3284793	3152789	22069523	EgrPrx86	611.47
EgrPrx87	Egrandis_v1_0.016738m	Eucgr.E04120	0	0	0	0	36618	295	0	5273	36913
EgrPrx88	Egrandis_v1_0.037732m	Eucgr.E04121	0	0	0	0	3595	1729	0	761	5324
EgrPrx[P]89	nd	nd
EgrPrx[P]90	nd	nd
EgrPrx91	Egrandis_v1_0.046972m	Eucgr.F01472	0	5473	1025	843	539	33577	1393	6122	42851	EgrPrx91	9.49714
EgrPrx92	Egrandis_v1_0.041300m	Eucgr.L02524	0	0	987	1625	11920	1335	0	2267	15868
EgrPrx93	Egrandis_v1_0.014915m	Eucgr.F03025	0	2771	3367	690	0	25432	0	4609	32261
EgrPrx94	Egrandis_v1_0.048497m	Eucgr.F03670	458	376	0	0	6853	0	0	1098	7687
EgrPrx95	Egrandis_v1_0.019864m	Eucgr.F03724	653172	33435	43666	93270	25176	235956	8473653	1365476	9558329	EgrPrx95	2387.59
EgrPrx96	Egrandis_v1_0.017803m	Eucgr.F04195	960412	2267110	4489340	4856937	370910	3178619	1090973	2459186	17214302	EgrPrx96	20810.5
EgrPrx97	Egrandis_v1_0.017837m	Eucgr.F04198	4709340	495226	637932	860614	2597027	226751	3649303	1882313	13176193	EgrPrx97	130.85
EgrPrx98	Egrandis_v1_0.017859m	Eucgr.F04267	7284	5575	962	879	0	5770	6478	3850	26947	EgrPrx98	49.2088
EgrPrx[P]99	nd	nd
EgrPrx100	Egrandis_v1_0.019477m	Eucgr.G00658	409	1051	1420	0	0	22081	0	3566	24961
EgrPrx[P]101	nd	nd
EgrPrx102	Egrandis_v1_0.045133m	Eucgr.G01637	0	0	0	0	5645	448	0	870	6093
EgrPrx[P]103	nd	nd
EgrPrx[P]104	nd	nd
EgrPrx105	Egrandis_v1_0.018505m	Eucgr.G01642	0	10381	46279	24459	13693	70430	0	23606	165242
EgrPrx[P]106	nd	nd
EgrPrx[P]107	nd	nd
EgrPrx[P]108	nd	nd
EgrPrx109	Egrandis_v1_0.018499m	Eucgr.G02397	0	22151	156930	108545	86173	120273	0	70582	494073
EgrPrx110	Egrandis_v1_0.018542m	Eucgr.G02398	0	6731	42142	30381	83883	51172	0	30616	214309
EgrPrx111	nd	nd
EgrPrx112	nd	nd										EgrPrx112	206.555
EgrPrx113	nd	nd										EgrPrx113	1005.28
EgrPrx114	nd	nd										EgrPrx114	11.8494
EgrPrx115	nd	nd
EgrPrx116	nd	nd
EgrPrx117	nd	nd
EgrPrx118	Egrandis_v1_0.042298m	Eucgr.H00887	0	0	0	0	0	0	0	0	0
EgrPrx119	Egrandis_v1_0.018602m	Eucgr.H00888	0	0	0	0	0	0	0	0	0
EgrPrx120	Egrandis_v1_0.051123m	Eucgr.H00889	0	0	0	0	0	0	0	0	0
EgrPrx121	Egrandis_v1_0.049807m	Eucgr.H00890	501	0	0	0	14698	0	0	2171	15199
EgrPrx122	Egrandis_v1_0.041562m	Eucgr.H00891	0	0	0	0	0	0	0	0	0
EgrPrx123	Egrandis_v1_0.023465m	Eucgr.H01218	0	743	2203	1774	22679	2429	0	4261	29828
EgrPrx124	nd	nd										EgrPrx124	22.9641
EgrPrx125	Egrandis_v1_0.040155m	Eucgr.H03666	0	0	0	0	17552	0	0	2507	17552
EgrPrx126	Egrandis_v1_0.047140m	Eucgr.H03667	0	0	0	0	4405	0	0	629	4405
EgrPrx[P]127	Egrandis_v1_0.041389m	Eucgr.H03668	0	0	0	0	0	0	0	0	0
EgrPrx[P]128	Egrandis_v1_0.050016m	Eucgr.H03669	0	0	0	0	0	0	0	0	0
EgrPrx129	Egrandis_v1_0.051276m	Eucgr.H03910	1664	3284	5035	2202	358	0	16547	4156	29090
EgrPrx130	Egrandis_v1_0.053544m	Eucgr.H03915	8262	7756	14337	13236	3646	0	107866	22158	155103
EgrPrx131	Egrandis_v1_0.019415m	Eucgr.H04063	0	317	0	0	1536	1067353	0	152744	1069206
EgrPrx132	nd	nd										EgrPrx132	224.069
EgrPrx133	Egrandis_v1_0.019276m	Eucgr.I00020	315381	723233	951892	945482	997862	1017235	1004487	850796	5955572	EgrPrx133	140.025
EgrPrx134	Egrandis_v1_0.019168m	Eucgr.I00717	33656	1321348	3090070	2490813	387182	2378764	211234	1416152	9913067	EgrPrx134	231.961
EgrPrx135	Egrandis_v1_0.019001m	Eucgr.I01176	1704	0	0	0	168970	0	0	24382	170674
EgrPrx136	Egrandis_v1_0.049101m	Eucgr.I02385	3678	2728	14574	3065	3950	22974	15246	9459	66215
EgrPrx137	nd	nd										EgrPrx137	3676.1
EgrPrx138	Egrandis_v1_0.018939m	Eucgr.I02673	0	10043	21580	16362	946	15578	0	9216	64509
EgrPrx[P]139	nd	nd
EgrPrx140	nd	nd
EgrPrx[P]141	nd	nd
EgrPrx[P]142	nd	nd
EgrPrx[P]143	Egrandis_v1_0.050432m	Eucgr.I02714	0	0	0	0	0	0	0	0	0
EgrPrx144	nd	nd
EgrPrx145	nd	nd										EgrPrx145	449.598
EgrPrx146	Egrandis_v1_0.045364m	Eucgr.J00503	941	810	4407	2804	2764	3764	0	2213	15489
EgrPrx[P]147	nd	nd
EgrPrx148	nd	nd
EgrPrx149	Egrandis_v1_0.043998m	Eucgr.J01614	1006	402	0	0	1920	952	6095	1482	10376
EgrPrx150	Egrandis_v1_0.038812m	Eucgr.J01615	0	0	0	0	0	0	0	0	0
EgrPrx151	Egrandis_v1_0.042753m	Eucgr.J01616	0	0	0	0	0	0	0	0	0
EgrPrx152	Egrandis_v1_0.053237m	Eucgr.J01617	5031	0	0	0	10664	0	1459	2451	17155
EgrPrx153	Egrandis_v1_0.043784m	Eucgr.J01618	0	0	0	870	4560	0	1498	990	6928
EgrPrx154	Egrandis_v1_0.046460m	Eucgr.J01619	2693	0	0	2111	0	0	3018	1117	7822
EgrPrx155	Egrandis_v1_0.040497m	Eucgr.J02173	1968123	1023879	1657620	1428630	62763	668899	3363320	1453319	10173235	EgrPrx155	3450.24
EgrPrx156	Egrandis_v1_0.019338m	Eucgr.J02352	12778	346804	1149783	1103327	302251	264551	0	454213	3179493	EgrPrx156	17.5566
EgrPrx157	nd	nd										EgrPrx157	17.2922
EgrPrx158	Egrandis_v1_0.020027m	Eucgr.J02484	2375093	17667	39708	79490	218802	458956	339607	504189	3529323	EgrPrx158	5505.59
EgrPrx[P]159	nd	nd
EgrPrx[P]160	Egrandis_v1_0.052949m	Eucgr.J02563	0	0	0	0	0	0	0	0	0
EgrPrx161	Egrandis_v1_0.026297m	Eucgr.K00806	1898	0	0	4791	179078	710	0	26640	186477	EgrPrx161	11.6687
EgrPrx[P]162	nd	nd
EgrPrx163	Egrandis_v1_0.030892m	Eucgr.K00808	0	0	0	0	122674	1490	0	17738	124164
EgrPrx[P]164	Egrandis_v1_0.050687m	Eucgr.K00809	0	0	0	0	0	0	0	0	0
EgrPrx[P]165	nd	nd
EgrPrx[P]166	nd	nd
EgrPrx167	nd	nd
EgrPrx[P]168	nd	nd
EgrPrx169	nd	nd
EgrPrx[P]170	nd	nd
EgrPrx[P]171	nd	nd
EgrPrx[P]172	nd	nd
EgrPrx[P]173	nd	nd
EgrPrx[P]174	nd	nd
EgrPrx175	Egrandis_v1_0.053641m	Eucgr.L01488	0	2661	0	0	0	1993	0	665	4653	EgrPrx175	7.14058
EgrPrx176	Egrandis_v1_0.023548m	Eucgr.L01603	6403	8634	12133	21006	34366	10171	7048	14252	99761
EgrPrx177	Egrandis_v1_0.018912m	Eucgr.L02460	0	55401	86831	65403	0	58774	0	38058	266409
EgrPrx178	nd	nd
EgrPrx179	nd	nd
EgrPrx[P]180	nd	nd
EgrPrx181	nd	nd
